# Supplementary material for: Reliability, validity and discriminability of patient reported outcomes for non-specific low back pain in a nationwide physical therapy registry: A retrospective observational cohort study
Source: PLoS One. 2021 Jun 3;16(6):e0251892. doi: 10.1371/journal.pone.0251892 (PMC8174721; doi:10.1371/journal.pone.0251892)
Supplement: S1 Syntax — (SPS) [file pone.0251892.s003.sps]

* Encoding: UTF-8.
*GET
FILE='H:\Sectie3_NAHC\Kwaliteit in beweging\Algemeen\Data\Ruw en schoon\data aanlevering 11-08-2017\Renske\SPSS\20180116_Totaalbestand_aanlever.sav'.

GET
  FILE='H:\Sectie3_NAHC\Kwaliteit in beweging\Algemeen\Data\Ruw en schoon\data aanlevering '+
    '11-8-2017\Renske\SPSS\20180116_Totaalbestand_aanlever.sav'.
DATASET NAME DataSet1 WINDOW=FRONT.

*Aantal records (personen) in de dataset, N=1400295 (Bepaald door simpelweg uit te lezen uit het totale bestand dat opgeroepen is)

* Er wordt een aantal variabelen verwijderd om het bestand te cleanen 

DELETE VARIABLES M_VAS TO M_ICOAP M_6MWT TO M_DASH M_LS TO M_PHODA M_GPE M_PCCL TO M_ZLcopd VAS_IS_0_t_0 TO VAS_IS_1_t_55.
ALTER TYPE Locatiepathcode (F3).

* Hier wordt bovengenoemde dataset, waarop de exclusie (deleten variabelen) is uitgevoerd weggeschreven onder een nieuwe naam ('werkbestand_20180308_DCSPH').
* In die nieuwe bestand 'werkbestand_20180308_DCSPH' wordt enkel de genoemde locatiepathologiecode geselecteerd (bestand gaat van 1.400.295 naar 305.841 episodes)

DATASET ACTIVATE DataSet1.
DATASET COPY  werkbestand_20180308_DCSPH.
DATASET ACTIVATE  werkbestand_20180308_DCSPH.
FILTER OFF.
USE ALL.
SELECT IF (Locatiepathcode >= 3300 & Locatiepathcode < 4000).
EXECUTE.
DATASET ACTIVATE  DataSet1.

DATASET ACTIVATE werkbestand_20180308_DCSPH.
FILTER OFF.
USE ALL.
SELECT IF (Locatiepathcode >= 3300 & Locatiepathcode < 4000).
EXECUTE.

SAVE OUTFILE='H:\Sectie3_NAHC\Kwaliteit in beweging\Algemeen\Data\Ruw en schoon\data aanlevering 11-8-2017\Renske\SPSS\werkbestand_20180308_DCSPH.sav'
  /COMPRESSED.


 
 * OUTPUT SAVE NAME=Document1
 OUTFILE='H:\Sectie3_NAHC\Kwaliteit in beweging\Algemeen\Data\Ruw en schoon\data aanlevering '+
    '11-8-2017\Renske\Output_20180308.spv'
 LOCK=NO.

*Aantal records (personen) in de dataset, N=305841

* kijken of er dubbelen in zitten

DATASET ACTIVATE werkbestand_20180308_DCSPH.
* Identify Duplicate Cases.
SORT CASES BY PraktijkOrganisatieAgbcode(A) PatientID(A) UNIEKID(A) MIN_Datumverrichting(A) 
    MAX_Datumverrichting(A) Aantal(A) BehandelaarID(A) Locatiepathcode(A) Hulpvraagvastgelegd(A).
MATCH FILES
  /FILE=*
  /BY PraktijkOrganisatieAgbcode PatientID UNIEKID MIN_Datumverrichting MAX_Datumverrichting Aantal 
    BehandelaarID Locatiepathcode Hulpvraagvastgelegd
  /FIRST=PrimaryFirst
  /LAST=PrimaryLast1.
DO IF (PrimaryFirst).
COMPUTE  MatchSequence=1-PrimaryLast1.
ELSE.
COMPUTE  MatchSequence=MatchSequence+1.
END IF.
LEAVE  MatchSequence.
FORMATS  MatchSequence (f7).
COMPUTE  InDupGrp=MatchSequence>0.
SORT CASES InDupGrp(D).
MATCH FILES
  /FILE=*
  /DROP=PrimaryFirst InDupGrp MatchSequence.
VARIABLE LABELS  PrimaryLast1 'Indicator of each last matching case as Primary'.
VALUE LABELS  PrimaryLast1 0 'Duplicate Case' 1 'Primary Case'.
VARIABLE LEVEL  PrimaryLast1 (ORDINAL).
FREQUENCIES VARIABLES=PrimaryLast1.
EXECUTE.

*Dit is niet het geval

DELETE VARIABLES PrimaryLast1.

DATASET CLOSE Dataset1.


*bepalen of een behandelepisode afgesloten is.
*afgesloten dossier op 8 weken. Gegevens geleverd op 16 januari, 8 weken ervoor is op 21 november.

Compute Eind_DATE= DATE.DMY(21,11,2017).
exe.

FORMATS Eind_DATE (edate10).
EXECUTE.

*Eind_ver een datum  van maken is nu een string

*aanmaken datum variabele**********
* datumvariabele aangemaakt datum  Begin_VER en Eind_VER voor de eerste en laatste verrichting

*eerst datumvariabelen omzetten van string in datum.

* Date and Time Wizard: Begin_VER_dat.
COMPUTE Begin_VER_dat=number(MIN_Datumverrichting, SDATE10).
VARIABLE LABELS Begin_VER_dat ''.
VARIABLE LEVEL  Begin_VER_dat (SCALE).
FORMATS Begin_VER_dat (SDATE10).
VARIABLE WIDTH  Begin_VER_dat(10).
EXECUTE.

* Date and Time Wizard: Eind_VERR_dat.
COMPUTE Eind_VER_dat=number(MAX_Datumverrichting, SDATE10).
VARIABLE LABELS Eind_VER_dat ''.
VARIABLE LEVEL  Eind_VER_dat (SCALE).
FORMATS Eind_VER_dat (SDATE10).
VARIABLE WIDTH  Eind_VER_dat(10).
EXECUTE.

*??????  Er zit een aantal variabelen in die een dusdanig verloop hebben wanneer je 'Begin_VER_dat' vergelijkt met 'Eind_VER_dat', bijvoorbeeld dat beiden gelijk zijn. Moeten we ze dan niet excluderen?

* Date and Time Wizard: Datumeindevaluatie_dat.
COMPUTE Datumeindevaluatie_dat=number(Datumeindevaluatie, SDATE10).
VARIABLE LABELS Datumeindevaluatie_dat ''.
VARIABLE LEVEL  Datumeindevaluatie_dat (SCALE).
FORMATS Datumeindevaluatie_dat (SDATE10).
VARIABLE WIDTH  Datumeindevaluatie_dat(10).
EXECUTE.

* verwijderen van de stringvariabelen.

DELETE VARIABLES MIN_Datumverrichting MAX_Datumverrichting  Datumeindevaluatie.

* DatumVerrichting staat niet in bestand.

RENAME VARIABLES  (Begin_VER_dat = Begin_VER).
RENAME VARIABLES (Eind_VER_dat = Eind_VER).
RENAME VARIABLES  (DatumEindevaluatie_dat = DatumEindevaluatie).

*dagen 

* Date and Time Wizard: verschil.
COMPUTE  verschil=DATEDIF(Eind_DATE, Eind_VER, "days").
VARIABLE LABELS  verschil.
VARIABLE LEVEL  verschil (SCALE).
FORMATS  verschil (F5.0).
VARIABLE WIDTH  verschil(5).
EXECUTE.

fre verschil.

*dagen meer dan 56 dagen geen behandeling is afgesloten

*weken

* Date and Time Wizard: verschil2.
COMPUTE  verschil2=DATEDIF(Eind_DATE, Eind_VER, "weeks").
VARIABLE LABELS  verschil2.
VARIABLE LEVEL  verschil2 (SCALE).
FORMATS  verschil2 (F5.0).
VARIABLE WIDTH  verschil2(5).
EXECUTE.

fre verschil2.

* weken meer dan 8

* Date and Time Wizard: min_datumafname.
COMPUTE min_datumafname_dat=number(min_datumafname, SDATE10).
VARIABLE LABELS min_datumafname_dat ''.
VARIABLE LEVEL  min_datumafname_dat (SCALE).
FORMATS min_datumafname_dat (SDATE10).
VARIABLE WIDTH  min_datumafname_dat(10).
EXECUTE.

AGGREGATE
  /OUTFILE=* MODE=ADDVARIABLES
  /BREAK=PraktijkOrganisatieAgbcode
   /min_datumafname_dat_min=MIN(min_datumafname_dat).

 * DELETE VARIABLES min_datumafname_min.
 * RENAME VARIABLES (min_datumafname_dat=min_datumafname).

IF  (Begin_ver >= min_datumafname_dat_min) PROM_mgl=1.
IF  (Begin_ver < min_datumafname_dat_min) PROM_mgl=0.
EXECUTE.

REcode PROM_mgl (sysmis=0) (else=copy).
exe.

FREQUENCIES PROM_mgl.

* er zitten afspraken tussen die in de toekomst staan gepland, dus negatieve getallen.
* omzetten van einddoel in numeriek 
* om te bepalen of de episode is afgesloten.

fre EindresultaatBehaald .
AUTORECODE VARIABLES=EindresultaatBehaald 
  /INTO EindresultaatBehaaldCode2 
  /GROUP
  /BLANK=MISSING
  /PRINT.

fre EindresultaatBehaaldCode2.
fre DatumEindevaluatie.

* 8 weken
J	Behandeldoel is behaald 2
D	Behandeldoel is gedeeltelijk behaald 1
N	Behandeldoel is niet behaald 3
NV	Niet vastgelegd 4
O	Onbekend of behandeldoel is behaald 5

COMPUTE Afgesloten_8wk=1000.
If DatumEindevaluatie >0 Afgesloten_8wk =1.
IF  EindresultaatBehaaldcode2 =1  Afgesloten_8wk=1.
IF  EindresultaatBehaaldcode2 =2 Afgesloten_8wk=1.
IF  EindresultaatBehaaldcode2 =3  Afgesloten_8wk=1.
If Verschil2 >8 afgesloten_8wk=1.
Execute.

Recode  Afgesloten_8wk (1000=0) .
Execute.

Fre Afgesloten_8wk

*afgesloten N=265488
* niet afgesloten N=40353

* missings (=9) uit het bestand halen voor de variabele geslacht.

IF geslacht = 0 geslacht = 9.
EXECUTE .
MISSING VALUES geslacht (9).

FREQUENCIES geslacht.

* Geslacht missing = 62

* Date and Time Wizard: Jaar_eersteVerrichting.
COMPUTE Jaar_eersteVerrichting=XDATE.YEAR(Begin_VER).
VARIABLE LABELS Jaar_eersteVerrichting "Het jaar waarin de eerste verrichting".
VARIABLE LEVEL Jaar_eersteVerrichting(SCALE).
FORMATS Jaar_eersteVerrichting(F8.0).
VARIABLE WIDTH Jaar_eersteVerrichting(8).
EXECUTE.

fre Jaar_eersteVerrichting.

COMPUTE leeftijd= Jaar_eersteVerrichting-geboortejaar.
EXECUTE .

IF geboortejaar>2016 or geboortejaar<1900 leeftijd = 9999.
EXECUTE .

MISSING VALUES leeftijd (9999).
FREQUENCIES leeftijd.

Frequencies leeftijd.

*Leeftijd missing = 37

RECODE leeftijd (-1=sysmis) (else=copy).
EXECUTE.

*duur klacht recode naar 1 categorie: acuut en chronisch*

RECODE Duurfunctioneringsproblemen (0 thru 12=0) (13 thru 10000=1) (ELSE=SYSMIS) INTO 
    duur_2cat.
VARIABLE LABELS  duur_2cat 'duur klachten 2 categorieen'.
VALUE LABELS duur_2cat 0 'acuut' 1 'chronisch'.
EXECUTE.

FREQUENCIES duur_2cat.

*Duur klachten missing 44398

******************************************************************** Op verzoek van RIA maken we een flowchart die toont hoe het verloop van patienten gaat ******************************************************************************


* Selectie van de totale database

* Staat helemaal bovenaan. N= 1.400.295

* Na selectie op DCSPH (zie ook hierboven voor die selectie)

USE ALL.
FREQUENCIES VARIABLES=UNIEKID
  /FORMAT=NOTABLE
  /STATISTICS=SUM
  /ORDER=ANALYSIS.

* N=305.841

* Selectie op DCSPH & afgesloten dossiers

USE ALL.
COMPUTE filter_$=(Afgesloten_8wk = 1).
VARIABLE LABELS filter_$ 'Afgesloten_8wk = 1 (FILTER)'.
VALUE LABELS filter_$ 0 'Not Selected' 1 'Selected'.
FORMATS filter_$ (f1.0).
FILTER BY filter_$.
EXECUTE.

FREQUENCIES VARIABLES=UNIEKID
  /FORMAT=NOTABLE
  /STATISTICS=SUM
  /ORDER=ANALYSIS.

* N=265.488

* Selectie op DCSPH-rug & afgesloten dossiers & leeftijd (18 of ouder)

USE ALL.
COMPUTE filter_$=(Afgesloten_8wk = 1 & leeftijd >= 18).
VARIABLE LABELS filter_$ 'Afgesloten_8wk = 1 & leeftijd >= 18 (FILTER)'.
VALUE LABELS filter_$ 0 'Not Selected' 1 'Selected'.
FORMATS filter_$ (f1.0).
FILTER BY filter_$.
EXECUTE.

FREQUENCIES VARIABLES=UNIEKID
  /FORMAT=NOTABLE
  /STATISTICS=SUM
  /ORDER=ANALYSIS.

* N= 256.421

* Selectie op DCSPH-rug & afgesloten dossiers & leeftijd (18 of ouder) & geslacht (bekend)

USE ALL.
COMPUTE filter_$=(Afgesloten_8wk = 1 & leeftijd >= 18) & Geslacht <= 2.
VARIABLE LABELS filter_$ 'Afgesloten_8wk = 1  & leeftijd >= 18 & Geslacht <= 2 (FILTER)'.
VALUE LABELS filter_$ 0 'Not Selected' 1 'Selected'.
FORMATS filter_$ (f1.0).
FILTER BY filter_$.
EXECUTE.

FREQUENCIES VARIABLES=UNIEKID
  /FORMAT=NOTABLE
  /STATISTICS=SUM
  /ORDER=ANALYSIS.

* N= 256.369

* VOLGORDE OMGEDRAAID ZODAT VOLGORDE STROOMSCHEMA AANSLUIT BIJ TEKST.

* Selectie op DCSPH & afgesloten dossiers & geslacht


 * USE ALL.
 * COMPUTE filter_$=(Afgesloten_8wk = 1  & Geslacht <= 2).
 * VARIABLE LABELS filter_$ 'Afgesloten_8wk = 1  & Geslacht <= 2 (FILTER)'.
 * VALUE LABELS filter_$ 0 'Not Selected' 1 'Selected'.
 * FORMATS filter_$ (f1.0).
 * FILTER BY filter_$.
 * EXECUTE.

 * FREQUENCIES VARIABLES=UNIEKID
  /FORMAT=NOTABLE
  /STATISTICS=SUM
  /ORDER=ANALYSIS.

* N=265.431

* Selectie op DCSPH-rug & afgesloten dossiers & geslacht (bekend) & leeftijd (18 of ouder)

 * USE ALL.
 * COMPUTE filter_$=(Afgesloten_8wk = 1  & Geslacht <= 2  & leeftijd >= 18).
 * VARIABLE LABELS filter_$ 'Afgesloten_8wk = 1  & Geslacht <= 2  & leeftijd >= 18 (FILTER)'.
 * VALUE LABELS filter_$ 0 'Not Selected' 1 'Selected'.
 * FORMATS filter_$ (f1.0).
 * FILTER BY filter_$.
 * EXECUTE.

 * FREQUENCIES VARIABLES=UNIEKID
  /FORMAT=NOTABLE
  /STATISTICS=SUM
  /ORDER=ANALYSIS.

* N= 256.369


* Selectie op DCSPH-rug & afgesloten dossiers & geslacht (bekend) & leeftijd (18 of ouder) & duur (bekend)

USE ALL.
COMPUTE filter_$=(Afgesloten_8wk = 1  & Geslacht <= 2  & leeftijd >= 18  &  duur_2cat <= 1).
VARIABLE LABELS filter_$ 'Afgesloten_8wk = 1  & Geslacht <= 2  & leeftijd >= 18  &  duur_2cat <= '+
    '1 (FILTER)'.
VALUE LABELS filter_$ 0 'Not Selected' 1 'Selected'.
FORMATS filter_$ (f1.0).
FILTER BY filter_$.
EXECUTE.

FREQUENCIES VARIABLES=UNIEKID
  /FORMAT=NOTABLE
  /STATISTICS=SUM
  /ORDER=ANALYSIS.

* N= 217.410

* ALS LAATSTE WORDT DE SELECTIE OP MINIMAAL 30 PATIENT RECORDS PER PRAKTIJK UITGEVOERD, DIE STAAT IN DE DEFINITIEVE SYNTAX EN DAN 
GAAT HET AANTAL VAN 217.410 NAAR 213.245.

********************************************************************************************************************************************************************************************************

*Dataset opschonen naar complete case

DATASET ACTIVATE werkbestand_20180308_DCSPH.
DATASET COPY  werkbestand_20180308_DCSPH_leeftijd.
DATASET ACTIVATE  werkbestand_20180308_DCSPH_leeftijd.
FILTER OFF.
USE ALL.
DATASET ACTIVATE werkbestand_20180308_DCSPH_leeftijd.
USE ALL.
SELECT IF (leeftijd < 9999).
EXECUTE.
DATASET ACTIVATE  werkbestand_20180308_DCSPH.

DATASET ACTIVATE werkbestand_20180308_DCSPH.
FILTER OFF.
USE ALL.
SELECT IF (leeftijd < 9999).
EXECUTE.

SAVE OUTFILE='H:\Sectie3_NAHC\Kwaliteit in beweging\Algemeen\Data\Ruw en schoon\data aanlevering 11-8-2017\Renske\SPSS\werkbestand_20180308_DCSPH_leeftijd.sav'
  /COMPRESSED.

*leeftijd ingevuld n = 305803

*complete cases leeftijd en geslacht

ALTER TYPE Geslacht (F3).

 * DATASET ACTIVATE werkbestand_20180308_DCSPH_leeftijd.
 * DATASET COPY  werkbestand_20180308_DCSPH_leeftijd_geslacht.
 * DATASET ACTIVATE  werkbestand_20180308_DCSPH_leeftijd_geslacht.
 * FILTER OFF.
 * USE ALL.
 * DATASET ACTIVATE werkbestand_20180308_DCSPH_leeftijd_geslacht.
 * USE ALL.
 * SELECT IF (Geslacht <= 2).
 * EXECUTE.
 * DATASET ACTIVATE  werkbestand_20180308_DCSPH_leeftijd.

DATASET ACTIVATE werkbestand_20180308_DCSPH_leeftijd.
FILTER OFF.
USE ALL.
SELECT IF (Geslacht <= 2).
EXECUTE.

SAVE OUTFILE='H:\Sectie3_NAHC\Kwaliteit in beweging\Algemeen\Data\Ruw en schoon\data aanlevering 11-8-2017\Renske\SPSS\werkbestand_20180308_DCSPH_leeftijd_geslacht.sav'
  /COMPRESSED.

*Leeftijd en geslacht ingevuld n = 305742

* ??????????? Graag de schoningsacties van regel 236 tot 324 toelichten. Die kan ik niet helemaal volgens omdat ik de gebruikte syntaxen niet ken.

DATASET ACTIVATE werkbestand_20180308_DCSPH_leeftijd_geslacht.
DATASET COPY  werkbestand_20180308_DCSPH_leeftijd_geslacht_afgesloten.
DATASET ACTIVATE  werkbestand_20180308_DCSPH_leeftijd_geslacht_afgesloten.
FILTER OFF.
USE ALL.
DATASET ACTIVATE werkbestand_20180308_DCSPH_leeftijd_geslacht_afgesloten.
USE ALL.
SELECT IF (Afgesloten_8wk = 1).
EXECUTE.
DATASET ACTIVATE  werkbestand_20180308_DCSPH_leeftijd_geslacht.

DATASET ACTIVATE werkbestand_20180308_DCSPH_leeftijd_geslacht.
FILTER OFF.
USE ALL.
SELECT IF (Afgesloten_8wk = 1).
EXECUTE.

* ?????? Waarom geeft hij hier bij de uitvoering foutmeldingen op Line 326, 335 & 337?
* ????????? Idem, ook graag uitleg voor bovenstaande syntaxen. Waarom wordt de '...afgesloten' syntaxt gemaakt en afgesloten?

SAVE OUTFILE='H:\Sectie3_NAHC\Kwaliteit in beweging\Algemeen\Data\Ruw en schoon\data aanlevering 11-8-2017\Renske\SPSS\werkbestand_20180308_DCSPH_leeftijd_geslacht_afgesloten.sav'
  /COMPRESSED.

*Leeftijd, geslacht ingevuld en afgesloten n = 265410

DATASET ACTIVATE werkbestand_20180308_DCSPH_leeftijd_geslacht_afgesloten.
DATASET COPY  werkbestand_20180308_DCSPH_leeftijd_geslacht_afgesloten_duurklachten.
DATASET ACTIVATE  werkbestand_20180308_DCSPH_leeftijd_geslacht_afgesloten_duurklachten.
FILTER OFF.
USE ALL.
DATASET ACTIVATE werkbestand_20180308_DCSPH_leeftijd_geslacht_afgesloten_duurklachten.
USE ALL.
SELECT IF (duur_2cat >=0).
EXECUTE.
DATASET ACTIVATE  werkbestand_20180308_DCSPH_leeftijd_geslacht_afgesloten.

DATASET ACTIVATE werkbestand_20180308_DCSPH_leeftijd_geslacht_afgesloten.
FILTER OFF.
USE ALL.
SELECT IF (duur_2cat >=0).
EXECUTE.

SAVE OUTFILE='H:\Sectie3_NAHC\Kwaliteit in beweging\Algemeen\Data\Ruw en schoon\data aanlevering 11-8-2017\Renske\SPSS\werkbestand_20180308_DCSPH_leeftijd_geslacht_afgesloten_duurklachten.sav'
  /COMPRESSED.

* ????????? Idem, ook graag uitleg voor bovenstaande syntaxen.
* ???? Waarom ontstaan de foutmeldingen op Line 352, 353 & 356?

*Leeftijd, geslacht ingevuld, afgesloten en duur klachten ingevuld n= 224651
*waar komt dit bestand vandaan? Vraag JC.

* ????? weet ik niet, graag bespreken
* ????? waar wordt ernst als casemix in de analyse gestopt, graag uitleg.

GET
  FILE='H:\Sectie3_NAHC\Kwaliteit in beweging\Algemeen\Data\Ruw en schoon\data aanlevering '+
    '11-8-2017\Renske\SPSS\Cleaning\20180309_multilevel_analyse_Renske_Schapendonk (2).sav'.
DATASET NAME ML WINDOW=FRONT.


DATASET ACTIVATE ML.
DATASET COPY  20180314_multilevel.
DATASET ACTIVATE  20180314_multilevel.
FILTER OFF.
USE ALL.
DATASET ACTIVATE 20180314_multilevel.
USE ALL.
SELECT IF (leeftijd >=18).
EXECUTE.
DATASET ACTIVATE  ML.

DATASET ACTIVATE ML.
FILTER OFF.
USE ALL.
SELECT IF (leeftijd >=18).
EXECUTE.

SAVE OUTFILE='H:\Sectie3_NAHC\Kwaliteit in beweging\Algemeen\Data\Ruw en schoon\data aanlevering 11-8-2017\Renske\SPSS\20180314_multilevel.sav'
  /COMPRESSED.

* ????????? Idem, ook graag uitleg voor bovenstaande syntaxen.
* ???? Waarom ontstaan de foutmeldingen op Line 387, 388 & 391?

*alle case mix adjusters aanwezig en volwassen n=217408


USE ALL.
COMPUTE filter_$=(Afgesloten_8wk = 1  & Geslacht <= 2  & leeftijd >= 18).
VARIABLE LABELS filter_$ 'Afgesloten_8wk = 1  & Geslacht <= 2  & leeftijd >= 18 (FILTER)'.
VALUE LABELS filter_$ 0 'Not Selected' 1 'Selected'.
FORMATS filter_$ (f1.0).
FILTER BY filter_$.
EXECUTE.
