# Supplementary material for: Reliability, validity and discriminability of patient reported outcomes for non-specific low back pain in a nationwide physical therapy registry: A retrospective observational cohort study
Source: PLoS One. 2021 Jun 3;16(6):e0251892. doi: 10.1371/journal.pone.0251892 (PMC8174721; doi:10.1371/journal.pone.0251892)
Supplement: S2 Syntax — (SPS) [file pone.0251892.s004.sps]

* Encoding: UTF-8.
* In deze syntax worden de benodigde analyses voor het laatste paper van Guus Meerhoff zijn proefschrift beschreven.
* (werk) Titel paper: Is it possible to detect differences in physical therapy healthcare quality in low back pain patients using patient reported outcome measures as 
quality indicators? A retrospective observational cohort study.

* Leeswijzer:
* Op een drietal databases (1: De totale LDF database [datalevering 11-08-2017] - 2: Alle rugklachtpatienten uit 'database 1' - 3: de rugklachtpatienten van praktijken 
die minimaal 30 patienten hebben geincludeerd uit 'database 2'), die deels nog samengesteld worden in deze syntax, worden analyses gedaan tbv 'beschrijvende statistiek', 
de 'reliability analyses 1 t/m 3' en de 'known-groups validity' analyses. 
* Per database worden de benodigde analyses hieronder beschreven. 

****************************************************************Database 1: de totale LDF database [datalevering 11-08-2017] ****************************************************************


**** START VANAF '8. Nieuwe datafile aanmaken waarop de BESCHIJVENDE analyses en de RALIABILITY analyse (Nivel LDF) uitgevoerd kan worden' REGEL 311

* 1. Selectie benodigde database:

GET
  FILE='H:\Sectie3_NAHC\Kwaliteit in beweging\Algemeen\Data\Ruw en schoon\data aanlevering '+
    '11-8-2017\Renske\SPSS\20180116_Totaalbestand_aanlever.sav'.
DATASET NAME DataSet1 WINDOW=FRONT.

*______________________________________________________________________________________________________________________________________
*GEBASEERD OP HET BESTAND "1.20180309_cleaning_definitief_GUUS_JC.sps" WORDEN ONDERSTAANDE VOORBEREIDENDE ACTIES UITGEVOERD.
*OP DIE MANIER ZIJN DE BEWERKINGEN OP DE DATABASES 1 T/M 3 OP EENZELFDE MANIER VORMGEGEVEN.

*_________________________________________________________________________________________________________________________________
* 2. Verwijdering van een aantal variabelen om het bestand te cleanen (deze command geef ik obv de syntax: "1.20180309_cleaning_definitief_GUUS_JC.sps")

DELETE VARIABLES M_VAS TO M_ICOAP M_6MWT TO M_DASH M_LS TO M_PHODA M_GPE M_PCCL TO M_ZLcopd VAS_IS_0_t_0 TO VAS_IS_1_t_55.
ALTER TYPE Locatiepathcode (F3).

*___________________________________________________________________________________
* 3. kijken of er dubbelen in de database zitten

* Identify Duplicate Cases.
SORT CASES BY PraktijkOrganisatieAgbcode(A) PatientID(A) UNIEKID(A) MIN_Datumverrichting(A) 
    MAX_Datumverrichting(A) Aantal(A) BehandelaarID(A) Locatiepathcode(A) Hulpvraagvastgelegd(A).
MATCH FILES
  /FILE=*
  /BY PraktijkOrganisatieAgbcode PatientID UNIEKID MIN_Datumverrichting MAX_Datumverrichting Aantal 
    BehandelaarID Locatiepathcode Hulpvraagvastgelegd
  /FIRST=PrimaryFirst
  /LAST=PrimaryLast1.
DO IF (PrimaryFirst).
COMPUTE  MatchSequence=1-PrimaryLast1.
ELSE.
COMPUTE  MatchSequence=MatchSequence+1.
END IF.
LEAVE  MatchSequence.
FORMATS  MatchSequence (f7).
COMPUTE  InDupGrp=MatchSequence>0.
SORT CASES InDupGrp(D).
MATCH FILES
  /FILE=*
  /DROP=PrimaryFirst InDupGrp MatchSequence.
VARIABLE LABELS  PrimaryLast1 'Indicator of each last matching case as Primary'.
VALUE LABELS  PrimaryLast1 0 'Duplicate Case' 1 'Primary Case'.
VARIABLE LEVEL  PrimaryLast1 (ORDINAL).
FREQUENCIES VARIABLES=PrimaryLast1.
EXECUTE.

*Dit is niet het geval, er is dus geen verdere actie vereist.

DELETE VARIABLES PrimaryLast1.

*___________________________________________________________________________________
* 4. Bepalen of een behandelepisode afgesloten is.

*Een behandelepisode is afgesloten wanneer er 8 weken geen verrichtingen zijn geweest. Database is geleverd op 16 januari, 8 weken ervoor is op 21 november.

Compute Eind_DATE= DATE.DMY(21,11,2017).
exe.

*Eind_ver een 'date' van maken is nu 'numeric'

FORMATS Eind_DATE (edate10).
EXECUTE.

* Er wordt een datumvariabele aangemaakt voor de begin- en eindverrichting, genaamd: 'Begin_VER' en 'Eind_VER'

* Date and Time Wizard: Begin_VER_dat.
COMPUTE Begin_VER_dat=number(MIN_Datumverrichting, SDATE10).
VARIABLE LABELS Begin_VER_dat ''.
VARIABLE LEVEL  Begin_VER_dat (SCALE).
FORMATS Begin_VER_dat (SDATE10).
VARIABLE WIDTH  Begin_VER_dat(10).
EXECUTE.

* Date and Time Wizard: Eind_VER_dat.
COMPUTE Eind_VER_dat=number(MAX_Datumverrichting, SDATE10).
VARIABLE LABELS Eind_VER_dat ''.
VARIABLE LEVEL  Eind_VER_dat (SCALE).
FORMATS Eind_VER_dat (SDATE10).
VARIABLE WIDTH  Eind_VER_dat(10).
EXECUTE.

* Date and Time Wizard: Datumeindevaluatie_dat.
COMPUTE Datumeindevaluatie_dat=number(Datumeindevaluatie, SDATE10).
VARIABLE LABELS Datumeindevaluatie_dat ''.
VARIABLE LEVEL  Datumeindevaluatie_dat (SCALE).
FORMATS Datumeindevaluatie_dat (SDATE10).
VARIABLE WIDTH  Datumeindevaluatie_dat(10).
EXECUTE.

* verwijderen van de stringvariabelen.

DELETE VARIABLES MIN_Datumverrichting MAX_Datumverrichting  Datumeindevaluatie.

* DatumVerrichting staat niet in bestand.

RENAME VARIABLES  (Begin_VER_dat = Begin_VER).
RENAME VARIABLES (Eind_VER_dat = Eind_VER).
RENAME VARIABLES  (DatumEindevaluatie_dat = DatumEindevaluatie).

* Hieronder wordt in kaart gebracht wat het verschil is tussen de gestelde einddatum en de laatste verrichting. Wanneer dit verschil groter is dan 56 dagen/8 weken, dan wordt het dossier als afgesloten beschouwd. 

* In dagen:

* Date and Time Wizard: verschil.
COMPUTE  verschil=DATEDIF(Eind_DATE, Eind_VER, "days").
VARIABLE LABELS  verschil.
VARIABLE LEVEL  verschil (SCALE).
FORMATS  verschil (F5.0).
VARIABLE WIDTH  verschil(5).
EXECUTE.

* In weken:

* Date and Time Wizard: verschil2.
COMPUTE  verschil2=DATEDIF(Eind_DATE, Eind_VER, "weeks").
VARIABLE LABELS  verschil2.
VARIABLE LEVEL  verschil2 (SCALE).
FORMATS  verschil2 (F5.0).
VARIABLE WIDTH  verschil2(5).
EXECUTE.

* weken meer dan 8

* Date and Time Wizard: min_datumafname.
COMPUTE min_datumafname_dat=number(min_datumafname, SDATE10).
VARIABLE LABELS min_datumafname_dat ''.
VARIABLE LEVEL  min_datumafname_dat (SCALE).
FORMATS min_datumafname_dat (SDATE10).
VARIABLE WIDTH  min_datumafname_dat(10).
EXECUTE.

* Database aggregeven om de variabele 'min_datumafname_dat' aan te maken.

AGGREGATE
  /OUTFILE=* MODE=ADDVARIABLES
  /BREAK=PraktijkOrganisatieAgbcode
   /min_datumafname_dat_min=MIN(min_datumafname_dat).

* Hier benoemen we welke episodes zijn gestart voor de datum 17-01-2013. 

IF  (Begin_ver >= min_datumafname_dat_min) PROM_mgl=1.
IF  (Begin_ver < min_datumafname_dat_min) PROM_mgl=0.
EXECUTE.

* De episodes die voor 17-01-2013 zijn aangemaakt worden als missing gedefinieerd.

REcode PROM_mgl (sysmis=0) (else=copy).
exe.

* Frequenties draaien van de PROM_mgl variabele.

FREQUENCIES PROM_mgl.

* EindresultaatBehaald2 aanmaken, waarin de niet ingevulde cellen als 'missing' worden gecategoriseerd.

fre EindresultaatBehaald .
AUTORECODE VARIABLES=EindresultaatBehaald 
  /INTO EindresultaatBehaaldCode2 
  /GROUP
  /BLANK=MISSING
  /PRINT.

fre EindresultaatBehaaldCode2.
fre DatumEindevaluatie.

* 8 weken
J	Behandeldoel is behaald 2
D	Behandeldoel is gedeeltelijk behaald 1
N	Behandeldoel is niet behaald 3
NV	Niet vastgelegd 4
O	Onbekend of behandeldoel is behaald 5

* Hier definieren we uiteindelijk welke behandelepisodes zijn afgesloten en welke niet.

COMPUTE Afgesloten_8wk=1000.
If DatumEindevaluatie >0 Afgesloten_8wk =1.
IF  EindresultaatBehaaldcode2 =1  Afgesloten_8wk=1.
IF  EindresultaatBehaaldcode2 =2 Afgesloten_8wk=1.
IF  EindresultaatBehaaldcode2 =3  Afgesloten_8wk=1.
If Verschil2 >8 afgesloten_8wk=1.
Execute.

Recode  Afgesloten_8wk (1000=0) .
Execute.

Fre Afgesloten_8wk

*afgesloten N=1.171.987
* niet afgesloten N=228.308

*___________________________________________________________________________________
* 5. Categorie geslacht op een juiste manier coderen

* Kijken hoe de variabele nu is opgebouwd:

FREQUENCIES geslacht.

* Er is nu een categorie 0 (?), 1 (man), 2 (vrouw) & 9 (missing)
* De 'nullen' moeten worden omgezet in 'negens'

IF geslacht = 0 geslacht = 9.
EXECUTE .
MISSING VALUES geslacht (9).

FREQUENCIES geslacht.

* Geslacht missing = 369
* Man = 562.632
* Vrouw = 837.294


*___________________________________________________________________________________
* 6. Categorie leeftijd aanmaken

* Date and Time Wizard: Jaar_eersteVerrichting.
COMPUTE Jaar_eersteVerrichting=XDATE.YEAR(Begin_VER).
VARIABLE LABELS Jaar_eersteVerrichting "Het jaar waarin de eerste verrichting".
VARIABLE LEVEL Jaar_eersteVerrichting(SCALE).
FORMATS Jaar_eersteVerrichting(F8.0).
VARIABLE WIDTH Jaar_eersteVerrichting(8).
EXECUTE.

fre Jaar_eersteVerrichting.

* Categorie leeftijd aanmaken (jaar_eersteVerrichting (2015) - geboortejaar (2000) = leeftijd (15))

COMPUTE leeftijd= Jaar_eersteVerrichting-geboortejaar.
EXECUTE .


IF geboortejaar>2016 or geboortejaar<1900 leeftijd = 9999.
EXECUTE .

MISSING VALUES leeftijd (9999).
FREQUENCIES leeftijd.


*Leeftijd missing = 23.062

RECODE leeftijd  (-3=sysmis)  (-2=sysmis) (-1=sysmis) (9999=SYSMIS) (else=copy).
EXECUTE.

Frequencies leeftijd.

*Leeftijd missing = 23.075


RECODE leeftijd  (116=sysmis)  (117=sysmis) (151=sysmis) (else=copy) INTO leeftijd_total_cohort.
EXECUTE.

Frequencies leeftijd_total_cohort.

FREQUENCIES VARIABLES=PraktijkOrganisatieAgbcode
  /ORDER=ANALYSIS.

*Leeftijd missing = 23.080
* N = 1.377.215

* In deze frequencies command zitten nog personen met een leeftijd onder 0 en boven de 116. We nemen dezelfde inclusie als is gedaan op de database waarin enkel de rugklachten zijn geincludeerd 'Database 2'.
* Aangezien er schijnbaar geen mensen in NL leefden die ouder waren dan 116 nemen we als max 113 jaar mee (n=1).

RECODE leeftijd_total_cohort (0 thru 17=SYSMIS) (ELSE=Copy) INTO leeftijd_18_114.
EXECUTE.

Frequencies leeftijd_18_114.

*Valid = 1.280.568
*Leeftijd missing = 119.727

*___________________________________________________________________________________
* 7. Categorie duur_2cat (acuut vs chronisch) aanmaken

*duur klacht recode naar 1 categorie: acuut en chronisch

FREQUENCIES Duurfunctioneringsproblemen.

RECODE Duurfunctioneringsproblemen (0 thru 12=0) (13 thru 10000=1) (ELSE=SYSMIS) INTO 
    duur_2cat.
VARIABLE LABELS  duur_2cat 'duur klachten 2 categorieen'.
VALUE LABELS duur_2cat 0 'acuut' 1 'chronisch'.
EXECUTE.

FREQUENCIES duur_2cat.

*Duur klachten:
    * missing: 245.753
    * acuut: 811.581
    * chronisch: 342.961
    
*___________________________________________________________________________________
* 8. Nieuwe datafile aanmaken waarop de BESCHIJVENDE analyses en de RALIABILITY analyse (Nivel LDF) uitgevoerd kan worden

SAVE OUTFILE='H:\Sectie3_NAHC\Kwaliteit in beweging\Algemeen\Data\Ruw en schoon\data aanlevering 11-8-2017\Renske\SPSS\Syntaxen definitief _Guus_Renske\DefinitiefJC\werkbestand_20201101_TotaleLDF_Paper5Guus.sav'
  /COMPRESSED.

GET
  FILE='H:\Sectie3_NAHC\Kwaliteit in beweging\Algemeen\Data\Ruw en schoon\data aanlevering '+
    '11-8-2017\Renske\SPSS\Syntaxen definitief '+
    '_Guus_Renske\DefinitiefJC\werkbestand_20201101_TotaleLDF_Paper5Guus.sav'.
DATASET NAME DataSet2 WINDOW=FRONT.

*___________________________________________________________________________________
* 9. BESCHRIJVENDE ANALYSES (TABEL 1)


********************************************************************Tabel 1 General descriptive statistics (Total LDF)******************************************************************************

*________________________________________________________________
* Aantal patienten (n)

FREQUENCIES VARIABLES=UNIEKID
  /FORMAT=LIMIT(10)
  /ORDER=ANALYSIS.

* n = 1.400.295 

* 9-4 op advies van de reviewer gaan we overal praktijk aantallen toevoegen, vandaar onderstaande analyse.

FREQUENCIES VARIABLES=PraktijkOrganisatieAgbcode
  /ORDER=ANALYSIS.

* Output gegenereerd door in Excel te tellen:
N=1.812

*________________________________________________________________
* Verdeling man/vrouw (Percentage vrouw)

FREQUENCIES VARIABLES=Geslacht
  /NTILES=4
  /STATISTICS=STDDEV MINIMUM MAXIMUM MEAN
  /ORDER=ANALYSIS.

* N=837.294 (59.8%) (N patients=1.399.926 - Missing: 369)

*________________________________________________________________
* gemiddelde leeftijd en SD

* leeftijdsgroep 0-116 jaar

DESCRIPTIVES VARIABLES=leeftijd_total_cohort
  /STATISTICS=MEAN STDDEV MIN MAX.

* Mean: 50,47 (N patients=1.377.215; 20,16 = SD)

*________________________________________________________________
* Chroniciteit klachten (% klachten < 3mnden)

DESCRIPTIVES VARIABLES=duur_2cat
  /STATISTICS=MEAN STDDEV VARIANCE RANGE MIN MAX SEMEAN KURTOSIS SKEWNESS.

FREQUENCIES VARIABLES=duur_2cat
  /NTILES=4
  /STATISTICS=STDDEV VARIANCE RANGE MINIMUM MAXIMUM MEAN MEDIAN SKEWNESS SESKEW KURTOSIS SEKURT
  /ORDER=ANALYSIS.

* * Acuut=70,3% (n=811.581) (N patients=1.154.542 - Missing: 245.753) 

*________________________________________________________________
*Aantal praktijken

* Vanuit eerder commands staat er nog een PrimaryLast variabele in de database. 
* Die deleten we om het aantal praktijken te kunnen bepalen.

DELETE VARIABLES PrimaryLast.

* Identify Duplicate Cases, om zodoende o.b.v. de PrimaryFirst het aantal praktijken te bepalen.

SORT CASES BY PraktijkOrganisatieAgbcode(A).
MATCH FILES
  /FILE=*
  /BY PraktijkOrganisatieAgbcode
  /FIRST=PrimaryFirst
  /LAST=PrimaryLast.
DO IF (PrimaryFirst).
COMPUTE  MatchSequence1=1-PrimaryLast.
ELSE.
COMPUTE  MatchSequence1=MatchSequence1+1.
END IF.
LEAVE  MatchSequence1.
FORMATS  MatchSequence1 (f7).
COMPUTE  InDupGrp=MatchSequence1>0.
SORT CASES InDupGrp(D).
MATCH FILES
  /FILE=*
  /DROP=PrimaryFirst InDupGrp MatchSequence1.
VARIABLE LABELS  PrimaryLast 'Indicator of each last matching case as Primary'.
VALUE LABELS  PrimaryLast 0 'Duplicate Case' 1 'Primary Case'.
VARIABLE LEVEL  PrimaryLast (ORDINAL).
FREQUENCIES VARIABLES=PrimaryLast.
EXECUTE.

* Primary Case definieert het aantal praktijken N=1.812 komt.
* De databse includeert data van 1.812 Praktijken.

DELETE VARIABLES PrimaryLast.

FREQUENCIES VARIABLES=PraktijkOrganisatieAgbcode
  /NTILES=4
  /STATISTICS=STDDEV MINIMUM MAXIMUM MEAN
  /ORDER=ANALYSIS.
 
* Opgemaakte tabel exporteer ik naar Excel om te controleren of het aantal praktijken inderdaad optelt tot 1.812.
* Dat is het geval: Het aantal praktijken = 865 (N=bepaald door figuur in Excel te plakken)

*________________________________________________________________
*Aantal fysiotherapeuten
* Identify Duplicate Cases.

SORT CASES BY BehandelaarID(A).
MATCH FILES
  /FILE=*
  /BY BehandelaarID
  /FIRST=PrimaryFirst
  /LAST=PrimaryLast.
DO IF (PrimaryFirst).
COMPUTE  MatchSequence1=1-PrimaryLast.
ELSE.
COMPUTE  MatchSequence1=MatchSequence1+1.
END IF.
LEAVE  MatchSequence1.
FORMATS  MatchSequence1 (f7).
COMPUTE  InDupGrp=MatchSequence1>0.
SORT CASES InDupGrp(D).
MATCH FILES
  /FILE=*
  /DROP=PrimaryFirst InDupGrp MatchSequence1.
VARIABLE LABELS  PrimaryLast 'Indicator of each last matching case as Primary'.
VALUE LABELS  PrimaryLast 0 'Duplicate Case' 1 'Primary Case'.
VARIABLE LEVEL  PrimaryLast (ORDINAL).
FREQUENCIES VARIABLES=PrimaryLast.
EXECUTE.

* Primary Case definieert het aantal fysiotherapeuten N=10.598 komt. Dat is inclusief N=1 voor de sys missing.
* De databse includeert dus data data van 10.598-1=10.597 fysiotherapeuten.

DELETE VARIABLES PrimaryLast.

FREQUENCIES VARIABLES=BehandelaarID
  /NTILES=4
  /STATISTICS=STDDEV MINIMUM MAXIMUM MEAN
  /ORDER=ANALYSIS.

*Aantal fysiotherapeuten = 10.597  (N=bepaald door figuur in Excel te plakken) * Opgemaakte tabel exporteer ik naar Excel om te controleren of het aantal praktijken inderdaad optelt tot 10.597
* Dat is het geval: Het aantal praktijken = 10.597 (N=bepaald door figuur in Excel te plakken)

*___________________________________________________________________________________
* 10. LDF- NIVEL analyses


************************************************************** Tabel 1 Appendix II Vergelijking cohort met nationale referentie data ************************************************************************************

* numbers and percentages bepalen voor verschillende leeftijdsgroepen. Dit doen we op de variabele 'leeftijd_total_cohort' aangezien we de leeftijdsverdeling op de totale database willen vergelijken
* met de totale database van NIVEL.

RECODE leeftijd_total_cohort (Lowest thru 4=1) (5 thru 17=2) (18 thru 44=3) (45 thru 64=4) (65 thru 74=5) (75 
    thru 84=6) (85 thru Highest=7) INTO AgeGroups.
EXECUTE. 

FREQUENCIES AgeGroups.

* 0-4 (1) = 9.522 (0,7%)
5-17 (2) = 87.125 (6,3%)
18-44 (3) = 404.583 (29,4%)
45-64 (4) = 499.483 (36,3%)
65-74 (5) = 210.511 ( 15,3%)
75-84 (6) = 126.351 (9,2%)
>= 85 (7) = 39.640 (2,9%)
TOTAL = 1.377.215 (100%)

* Vanuit de LDF-database selecteer ik Age en Gender en exporteer ik die naar een nieuwe file (door eerst alles te exporteren en vervolgens alles te deleten behalve 'Geslacht' en 'AgeGroups'.
* In die nieuwe file (Age_Gender_LDF_Nivel) importeer ik dadelijk de Nivel gegevens. Vervolgens kan ik de One Sample T-test uitvoeren.

DATASET COPY  Age_Gender_LDF_Nivel.
DATASET ACTIVATE  Age_Gender_LDF_Nivel.
FILTER OFF.
USE ALL.
SELECT IF ((AgeGroups <= 8) OR (Geslacht <= 3)).
EXECUTE.

* Delete overbodige variabelen

DELETE VARIABLES PraktijkOrganisatieAgbcode
PatientID
UNIEKID
Aantal
BehandelaarID
Locatiepathcode
Hulpvraagvastgelegd
Diagnosevastgelegd
Hoofddoelvastgelegd
Eindresultaatbehaald
Duurfunctioneringsproblemen
Beloopfunctioneringsproblemen
Verwachtherstel
Nevenpathologie
Recidief
RedenEindeZorg
Verwijzer
min_datumafname
max_datumafname
M_NPRS
M_PSK
M_QBPDS
M_PDI
M_TSK
M_geen_meetin
NPRS_IS_1_t_0
NPRS_IS_2_t_0
NPRS_IS_3_t_0
NPRS_IS_4_t_0
NPRS_IS_5_t_0
NPRS_IS_6_t_0
NPRS_IS_7_t_0
NPRS_IS_8_t_0
NPRS_IS_9_t_0
NPRS_IS_10_t_0
NPRS_IS_11_t_0
NPRS_IS_1_t_1
NPRS_IS_2_t_1
NPRS_IS_3_t_1
NPRS_IS_4_t_1
NPRS_IS_5_t_1
NPRS_IS_6_t_1
NPRS_IS_7_t_1
NPRS_IS_8_t_1
NPRS_IS_9_t_1
NPRS_IS_1_t_2
NPRS_IS_2_t_2
NPRS_IS_3_t_2
NPRS_IS_4_t_2
NPRS_IS_5_t_2
NPRS_IS_6_t_2
NPRS_IS_7_t_2
NPRS_IS_8_t_2
NPRS_IS_1_t_3
NPRS_IS_2_t_3
NPRS_IS_3_t_3
NPRS_IS_4_t_3
NPRS_IS_5_t_3
NPRS_IS_6_t_3
NPRS_IS_1_t_4
NPRS_IS_2_t_4
NPRS_IS_5_t_4
NPRS_IS_1_t_5
NPRS_IS_2_t_5
NPRS_IS_5_t_5
NPRS_IS_1_t_6
NPRS_IS_5_t_6
NPRS_IS_1_t_7
NPRS_IS_1_t_8
NPRS_IS_1_t_9
NPRS_IS_1_t_10
NPRS_IS_1_t_11
NPRS_IS_1_t_12
NPRS_IS_1_t_13
NPRS_IS_1_t_14
NPRS_IS_1_t_15
NPRS_IS_1_t_16
NPRS_IS_1_t_17
NPRS_IS_1_t_18
NPRS_IS_1_t_19
NPRS_IS_1_t_20
NPRS_IS_1_t_21
NPRS_IS_1_t_22
NPRS_IS_1_t_23
NPRS_IS_1_t_24
NPRS_IS_1_t_25
NPRS_IS_1_t_26
NPRS_IS_1_t_27
NPRS_IS_1_t_28
NPRS_IS_1_t_29
NPRS_IS_1_t_30
NPRS_IS_1_t_31
NPRS_IS_1_t_32
NPRS_IS_1_t_33
NPRS_IS_1_t_34
NPRS_IS_1_t_35
NPRS_IS_1_t_36
NPRS_IS_1_t_37
NPRS_IS_1_t_38
NPRS_IS_1_t_39
NPRS_IS_1_t_40
NPRS_IS_1_t_41
NPRS_IS_1_t_42
NPRS_IS_1_t_43
NPRS_IS_1_t_44
NPRS_IS_1_t_45
NPRS_IS_1_t_46
NPRS_IS_1_t_47
NPRS_IS_1_t_48
NPRS_IS_1_t_49
NPRS_IS_1_t_50
NPRS_IS_1_t_51
NPRS_IS_1_t_52
PSK_IS_0_t_0
PSK_IS_1_t_0
PSK_IS_2_t_0
PSK_IS_3_t_0
PSK_IS_4_t_0
PSK_IS_5_t_0
PSK_IS_6_t_0
PSK_IS_7_t_0
PSK_IS_8_t_0
PSK_IS_9_t_0
PSK_IS_10_t_0
PSK_IS_20_t_0
PSK_IS_30_t_0
PSK_IS_39_t_0
PSK_IS_40_t_0
PSK_IS_41_t_0
PSK_IS_50_t_0
PSK_IS_55_t_0
PSK_IS_0_t_1
PSK_IS_1_t_1
PSK_IS_2_t_1
PSK_IS_3_t_1
PSK_IS_4_t_1
PSK_IS_5_t_1
PSK_IS_6_t_1
PSK_IS_7_t_1
PSK_IS_8_t_1
PSK_IS_9_t_1
PSK_IS_10_t_1
PSK_IS_20_t_1
PSK_IS_30_t_1
PSK_IS_39_t_1
PSK_IS_40_t_1
PSK_IS_41_t_1
PSK_IS_50_t_1
PSK_IS_55_t_1
PSK_IS_0_t_2
PSK_IS_1_t_2
PSK_IS_2_t_2
PSK_IS_3_t_2
PSK_IS_4_t_2
PSK_IS_5_t_2
PSK_IS_6_t_2
PSK_IS_7_t_2
PSK_IS_8_t_2
PSK_IS_9_t_2
PSK_IS_10_t_2
PSK_IS_20_t_2
PSK_IS_30_t_2
PSK_IS_39_t_2
PSK_IS_40_t_2
PSK_IS_41_t_2
PSK_IS_50_t_2
PSK_IS_55_t_2
PSK_IS_0_t_3
PSK_IS_1_t_3
PSK_IS_2_t_3
PSK_IS_3_t_3
PSK_IS_4_t_3
PSK_IS_5_t_3
PSK_IS_6_t_3
PSK_IS_7_t_3
PSK_IS_8_t_3
PSK_IS_9_t_3
PSK_IS_10_t_3
PSK_IS_20_t_3
PSK_IS_30_t_3
PSK_IS_40_t_3
PSK_IS_50_t_3
PSK_IS_0_t_4
PSK_IS_1_t_4
PSK_IS_2_t_4
PSK_IS_3_t_4
PSK_IS_4_t_4
PSK_IS_5_t_4
PSK_IS_6_t_4
PSK_IS_7_t_4
PSK_IS_8_t_4
PSK_IS_9_t_4
PSK_IS_0_t_5
PSK_IS_1_t_5
PSK_IS_2_t_5
PSK_IS_3_t_5
PSK_IS_4_t_5
PSK_IS_5_t_5
PSK_IS_6_t_5
PSK_IS_7_t_5
PSK_IS_8_t_5
PSK_IS_9_t_5
PSK_IS_0_t_6
PSK_IS_1_t_6
PSK_IS_2_t_6
PSK_IS_3_t_6
PSK_IS_4_t_6
PSK_IS_5_t_6
PSK_IS_6_t_6
PSK_IS_7_t_6
PSK_IS_8_t_6
PSK_IS_9_t_6
PSK_IS_0_t_7
PSK_IS_1_t_7
PSK_IS_2_t_7
PSK_IS_3_t_7
PSK_IS_4_t_7
PSK_IS_5_t_7
PSK_IS_6_t_7
PSK_IS_7_t_7
PSK_IS_8_t_7
PSK_IS_9_t_7
PSK_IS_0_t_8
PSK_IS_1_t_8
PSK_IS_2_t_8
PSK_IS_3_t_8
PSK_IS_4_t_8
PSK_IS_5_t_8
PSK_IS_6_t_8
PSK_IS_7_t_8
PSK_IS_8_t_8
PSK_IS_9_t_8
PSK_IS_0_t_9
PSK_IS_1_t_9
PSK_IS_2_t_9
PSK_IS_3_t_9
PSK_IS_4_t_9
PSK_IS_5_t_9
PSK_IS_6_t_9
PSK_IS_7_t_9
PSK_IS_8_t_9
PSK_IS_9_t_9
PSK_IS_0_t_10
PSK_IS_1_t_10
PSK_IS_2_t_10
PSK_IS_3_t_10
PSK_IS_4_t_10
PSK_IS_5_t_10
PSK_IS_6_t_10
PSK_IS_7_t_10
PSK_IS_8_t_10
PSK_IS_9_t_10
PSK_IS_0_t_11
PSK_IS_1_t_11
PSK_IS_2_t_11
PSK_IS_3_t_11
PSK_IS_4_t_11
PSK_IS_5_t_11
PSK_IS_6_t_11
PSK_IS_7_t_11
PSK_IS_8_t_11
PSK_IS_9_t_11
PSK_IS_0_t_12
PSK_IS_1_t_12
PSK_IS_2_t_12
PSK_IS_3_t_12
PSK_IS_4_t_12
PSK_IS_5_t_12
PSK_IS_6_t_12
PSK_IS_7_t_12
PSK_IS_8_t_12
PSK_IS_9_t_12
PSK_IS_1_t_13
PSK_IS_2_t_13
PSK_IS_3_t_13
PSK_IS_4_t_13
PSK_IS_5_t_13
PSK_IS_6_t_13
PSK_IS_1_t_14
PSK_IS_2_t_14
PSK_IS_3_t_14
PSK_IS_4_t_14
PSK_IS_5_t_14
PSK_IS_6_t_14
PSK_IS_1_t_15
PSK_IS_2_t_15
PSK_IS_3_t_15
PSK_IS_4_t_15
PSK_IS_5_t_15
PSK_IS_6_t_15
PSK_IS_1_t_16
PSK_IS_2_t_16
PSK_IS_3_t_16
PSK_IS_4_t_16
PSK_IS_5_t_16
PSK_IS_6_t_16
PSK_IS_1_t_17
PSK_IS_2_t_17
PSK_IS_3_t_17
PSK_IS_4_t_17
PSK_IS_5_t_17
PSK_IS_6_t_17
PSK_IS_1_t_18
PSK_IS_2_t_18
PSK_IS_3_t_18
PSK_IS_4_t_18
PSK_IS_5_t_18
PSK_IS_6_t_18
PSK_IS_1_t_19
PSK_IS_2_t_19
PSK_IS_3_t_19
PSK_IS_4_t_19
PSK_IS_5_t_19
PSK_IS_6_t_19
PSK_IS_2_t_20
PSK_IS_3_t_20
PSK_IS_4_t_20
PSK_IS_2_t_21
PSK_IS_3_t_21
PSK_IS_4_t_21
PSK_IS_2_t_22
PSK_IS_3_t_22
PSK_IS_4_t_22
PSK_IS_2_t_23
PSK_IS_3_t_23
PSK_IS_4_t_23
PSK_IS_2_t_24
PSK_IS_3_t_24
PSK_IS_4_t_24
PSK_IS_2_t_25
PSK_IS_3_t_25
PSK_IS_4_t_25
PSK_IS_2_t_26
PSK_IS_3_t_26
PSK_IS_4_t_26
PSK_IS_2_t_27
PSK_IS_3_t_27
PSK_IS_4_t_27
PSK_IS_2_t_28
PSK_IS_3_t_28
PSK_IS_4_t_28
PSK_IS_2_t_29
PSK_IS_3_t_29
PSK_IS_4_t_29
PSK_IS_2_t_30
PSK_IS_3_t_30
PSK_IS_4_t_30
PSK_IS_2_t_31
PSK_IS_3_t_31
PSK_IS_4_t_31
PSK_IS_2_t_32
PSK_IS_3_t_32
PSK_IS_4_t_32
PSK_IS_2_t_33
PSK_IS_3_t_33
PSK_IS_4_t_33
PSK_IS_2_t_34
PSK_IS_3_t_34
PSK_IS_4_t_34
PSK_IS_2_t_35
PSK_IS_3_t_35
PSK_IS_4_t_35
PSK_IS_2_t_36
PSK_IS_3_t_36
PSK_IS_4_t_36
PSK_IS_2_t_37
PSK_IS_3_t_37
PSK_IS_4_t_37
PSK_IS_2_t_38
PSK_IS_3_t_38
PSK_IS_4_t_38
PSK_IS_2_t_39
PSK_IS_3_t_39
PSK_IS_4_t_39
PSK_IS_2_t_40
PSK_IS_3_t_40
PSK_IS_4_t_40
PSK_IS_2_t_41
PSK_IS_3_t_41
PSK_IS_4_t_41
PSK_IS_2_t_42
PSK_IS_3_t_42
PSK_IS_4_t_42
QBPDS_IS_0_t_0
QBPDS_IS_1_t_0
QBPDS_IS_2_t_0
QBPDS_IS_3_t_0
QBPDS_IS_4_t_0
QBPDS_IS_5_t_0
QBPDS_IS_6_t_0
QBPDS_IS_7_t_0
QBPDS_IS_8_t_0
QBPDS_IS_9_t_0
QBPDS_IS_10_t_0
QBPDS_IS_11_t_0
QBPDS_IS_12_t_0
QBPDS_IS_13_t_0
QBPDS_IS_14_t_0
QBPDS_IS_15_t_0
QBPDS_IS_16_t_0
QBPDS_IS_17_t_0
QBPDS_IS_18_t_0
QBPDS_IS_19_t_0
QBPDS_IS_20_t_0
QBPDS_IS_21_t_0
QBPDS_IS_0_t_1
QBPDS_IS_1_t_1
QBPDS_IS_2_t_1
QBPDS_IS_3_t_1
QBPDS_IS_4_t_1
QBPDS_IS_5_t_1
QBPDS_IS_6_t_1
QBPDS_IS_7_t_1
QBPDS_IS_8_t_1
QBPDS_IS_9_t_1
QBPDS_IS_10_t_1
QBPDS_IS_11_t_1
QBPDS_IS_12_t_1
QBPDS_IS_13_t_1
QBPDS_IS_14_t_1
QBPDS_IS_15_t_1
QBPDS_IS_16_t_1
QBPDS_IS_17_t_1
QBPDS_IS_18_t_1
QBPDS_IS_19_t_1
QBPDS_IS_20_t_1
QBPDS_IS_21_t_1
QBPDS_IS_0_t_2
QBPDS_IS_1_t_2
QBPDS_IS_2_t_2
QBPDS_IS_3_t_2
QBPDS_IS_4_t_2
QBPDS_IS_5_t_2
QBPDS_IS_6_t_2
QBPDS_IS_7_t_2
QBPDS_IS_8_t_2
QBPDS_IS_9_t_2
QBPDS_IS_10_t_2
QBPDS_IS_11_t_2
QBPDS_IS_12_t_2
QBPDS_IS_13_t_2
QBPDS_IS_14_t_2
QBPDS_IS_15_t_2
QBPDS_IS_16_t_2
QBPDS_IS_17_t_2
QBPDS_IS_18_t_2
QBPDS_IS_19_t_2
QBPDS_IS_20_t_2
QBPDS_IS_21_t_2
QBPDS_IS_0_t_3
QBPDS_IS_1_t_3
QBPDS_IS_2_t_3
QBPDS_IS_3_t_3
QBPDS_IS_4_t_3
QBPDS_IS_5_t_3
QBPDS_IS_6_t_3
QBPDS_IS_7_t_3
QBPDS_IS_8_t_3
QBPDS_IS_9_t_3
QBPDS_IS_10_t_3
QBPDS_IS_11_t_3
QBPDS_IS_12_t_3
QBPDS_IS_13_t_3
QBPDS_IS_14_t_3
QBPDS_IS_15_t_3
QBPDS_IS_16_t_3
QBPDS_IS_17_t_3
QBPDS_IS_18_t_3
QBPDS_IS_19_t_3
QBPDS_IS_20_t_3
QBPDS_IS_21_t_3
QBPDS_IS_0_t_4
QBPDS_IS_1_t_4
QBPDS_IS_2_t_4
QBPDS_IS_3_t_4
QBPDS_IS_4_t_4
QBPDS_IS_5_t_4
QBPDS_IS_6_t_4
QBPDS_IS_7_t_4
QBPDS_IS_8_t_4
QBPDS_IS_9_t_4
QBPDS_IS_10_t_4
QBPDS_IS_11_t_4
QBPDS_IS_12_t_4
QBPDS_IS_13_t_4
QBPDS_IS_14_t_4
QBPDS_IS_15_t_4
QBPDS_IS_16_t_4
QBPDS_IS_17_t_4
QBPDS_IS_18_t_4
QBPDS_IS_19_t_4
QBPDS_IS_20_t_4
QBPDS_IS_21_t_4
QBPDS_IS_0_t_5
QBPDS_IS_1_t_5
QBPDS_IS_2_t_5
QBPDS_IS_3_t_5
QBPDS_IS_4_t_5
QBPDS_IS_5_t_5
QBPDS_IS_6_t_5
QBPDS_IS_7_t_5
QBPDS_IS_8_t_5
QBPDS_IS_9_t_5
QBPDS_IS_10_t_5
QBPDS_IS_11_t_5
QBPDS_IS_12_t_5
QBPDS_IS_13_t_5
QBPDS_IS_14_t_5
QBPDS_IS_15_t_5
QBPDS_IS_16_t_5
QBPDS_IS_17_t_5
QBPDS_IS_18_t_5
QBPDS_IS_19_t_5
QBPDS_IS_20_t_5
QBPDS_IS_1_t_6
QBPDS_IS_2_t_6
QBPDS_IS_3_t_6
QBPDS_IS_4_t_6
QBPDS_IS_5_t_6
QBPDS_IS_6_t_6
QBPDS_IS_7_t_6
QBPDS_IS_8_t_6
QBPDS_IS_9_t_6
QBPDS_IS_10_t_6
QBPDS_IS_11_t_6
QBPDS_IS_12_t_6
QBPDS_IS_13_t_6
QBPDS_IS_14_t_6
QBPDS_IS_15_t_6
QBPDS_IS_16_t_6
QBPDS_IS_17_t_6
QBPDS_IS_18_t_6
QBPDS_IS_19_t_6
QBPDS_IS_20_t_6
QBPDS_IS_1_t_7
QBPDS_IS_2_t_7
QBPDS_IS_3_t_7
QBPDS_IS_4_t_7
QBPDS_IS_5_t_7
QBPDS_IS_6_t_7
QBPDS_IS_7_t_7
QBPDS_IS_8_t_7
QBPDS_IS_9_t_7
QBPDS_IS_10_t_7
QBPDS_IS_11_t_7
QBPDS_IS_12_t_7
QBPDS_IS_13_t_7
QBPDS_IS_14_t_7
QBPDS_IS_15_t_7
QBPDS_IS_16_t_7
QBPDS_IS_17_t_7
QBPDS_IS_18_t_7
QBPDS_IS_19_t_7
QBPDS_IS_20_t_7
QBPDS_IS_1_t_8
QBPDS_IS_2_t_8
QBPDS_IS_3_t_8
QBPDS_IS_4_t_8
QBPDS_IS_5_t_8
QBPDS_IS_6_t_8
QBPDS_IS_7_t_8
QBPDS_IS_8_t_8
QBPDS_IS_9_t_8
QBPDS_IS_10_t_8
QBPDS_IS_11_t_8
QBPDS_IS_12_t_8
QBPDS_IS_13_t_8
QBPDS_IS_14_t_8
QBPDS_IS_15_t_8
QBPDS_IS_16_t_8
QBPDS_IS_17_t_8
QBPDS_IS_18_t_8
QBPDS_IS_19_t_8
QBPDS_IS_20_t_8
QBPDS_IS_1_t_9
QBPDS_IS_2_t_9
QBPDS_IS_3_t_9
QBPDS_IS_4_t_9
QBPDS_IS_5_t_9
QBPDS_IS_6_t_9
QBPDS_IS_7_t_9
QBPDS_IS_8_t_9
QBPDS_IS_9_t_9
QBPDS_IS_10_t_9
QBPDS_IS_11_t_9
QBPDS_IS_12_t_9
QBPDS_IS_13_t_9
QBPDS_IS_14_t_9
QBPDS_IS_15_t_9
QBPDS_IS_16_t_9
QBPDS_IS_17_t_9
QBPDS_IS_18_t_9
QBPDS_IS_19_t_9
QBPDS_IS_20_t_9
QBPDS_IS_1_t_10
QBPDS_IS_2_t_10
QBPDS_IS_3_t_10
QBPDS_IS_4_t_10
QBPDS_IS_5_t_10
QBPDS_IS_6_t_10
QBPDS_IS_7_t_10
QBPDS_IS_8_t_10
QBPDS_IS_9_t_10
QBPDS_IS_10_t_10
QBPDS_IS_11_t_10
QBPDS_IS_12_t_10
QBPDS_IS_13_t_10
QBPDS_IS_14_t_10
QBPDS_IS_15_t_10
QBPDS_IS_16_t_10
QBPDS_IS_17_t_10
QBPDS_IS_18_t_10
QBPDS_IS_19_t_10
QBPDS_IS_20_t_10
QBPDS_IS_1_t_11
QBPDS_IS_2_t_11
QBPDS_IS_3_t_11
QBPDS_IS_4_t_11
QBPDS_IS_5_t_11
QBPDS_IS_6_t_11
QBPDS_IS_7_t_11
QBPDS_IS_8_t_11
QBPDS_IS_9_t_11
QBPDS_IS_10_t_11
QBPDS_IS_11_t_11
QBPDS_IS_12_t_11
QBPDS_IS_13_t_11
QBPDS_IS_14_t_11
QBPDS_IS_15_t_11
QBPDS_IS_16_t_11
QBPDS_IS_17_t_11
QBPDS_IS_18_t_11
QBPDS_IS_19_t_11
QBPDS_IS_20_t_11
QBPDS_IS_1_t_12
QBPDS_IS_2_t_12
QBPDS_IS_3_t_12
QBPDS_IS_4_t_12
QBPDS_IS_5_t_12
QBPDS_IS_6_t_12
QBPDS_IS_7_t_12
QBPDS_IS_8_t_12
QBPDS_IS_9_t_12
QBPDS_IS_10_t_12
QBPDS_IS_11_t_12
QBPDS_IS_12_t_12
QBPDS_IS_13_t_12
QBPDS_IS_14_t_12
QBPDS_IS_15_t_12
QBPDS_IS_16_t_12
QBPDS_IS_17_t_12
QBPDS_IS_18_t_12
QBPDS_IS_19_t_12
QBPDS_IS_20_t_12
QBPDS_IS_1_t_13
QBPDS_IS_2_t_13
QBPDS_IS_3_t_13
QBPDS_IS_4_t_13
QBPDS_IS_5_t_13
QBPDS_IS_6_t_13
QBPDS_IS_7_t_13
QBPDS_IS_8_t_13
QBPDS_IS_9_t_13
QBPDS_IS_10_t_13
QBPDS_IS_11_t_13
QBPDS_IS_12_t_13
QBPDS_IS_13_t_13
QBPDS_IS_14_t_13
QBPDS_IS_15_t_13
QBPDS_IS_16_t_13
QBPDS_IS_17_t_13
QBPDS_IS_18_t_13
QBPDS_IS_19_t_13
QBPDS_IS_20_t_13
QBPDS_IS_1_t_14
QBPDS_IS_2_t_14
QBPDS_IS_3_t_14
QBPDS_IS_4_t_14
QBPDS_IS_5_t_14
QBPDS_IS_6_t_14
QBPDS_IS_7_t_14
QBPDS_IS_8_t_14
QBPDS_IS_9_t_14
QBPDS_IS_10_t_14
QBPDS_IS_11_t_14
QBPDS_IS_12_t_14
QBPDS_IS_13_t_14
QBPDS_IS_14_t_14
QBPDS_IS_15_t_14
QBPDS_IS_16_t_14
QBPDS_IS_17_t_14
QBPDS_IS_18_t_14
QBPDS_IS_19_t_14
QBPDS_IS_20_t_14
QBPDS_IS_1_t_15
QBPDS_IS_2_t_15
QBPDS_IS_3_t_15
QBPDS_IS_4_t_15
QBPDS_IS_5_t_15
QBPDS_IS_6_t_15
QBPDS_IS_7_t_15
QBPDS_IS_8_t_15
QBPDS_IS_9_t_15
QBPDS_IS_10_t_15
QBPDS_IS_11_t_15
QBPDS_IS_12_t_15
QBPDS_IS_13_t_15
QBPDS_IS_14_t_15
QBPDS_IS_15_t_15
QBPDS_IS_16_t_15
QBPDS_IS_17_t_15
QBPDS_IS_18_t_15
QBPDS_IS_19_t_15
QBPDS_IS_20_t_15
QBPDS_IS_1_t_16
QBPDS_IS_2_t_16
QBPDS_IS_3_t_16
QBPDS_IS_4_t_16
QBPDS_IS_5_t_16
QBPDS_IS_6_t_16
QBPDS_IS_7_t_16
QBPDS_IS_8_t_16
QBPDS_IS_9_t_16
QBPDS_IS_10_t_16
QBPDS_IS_11_t_16
QBPDS_IS_12_t_16
QBPDS_IS_13_t_16
QBPDS_IS_14_t_16
QBPDS_IS_15_t_16
QBPDS_IS_16_t_16
QBPDS_IS_17_t_16
QBPDS_IS_18_t_16
QBPDS_IS_19_t_16
QBPDS_IS_20_t_16
QBPDS_IS_1_t_17
QBPDS_IS_2_t_17
QBPDS_IS_3_t_17
QBPDS_IS_4_t_17
QBPDS_IS_5_t_17
QBPDS_IS_6_t_17
QBPDS_IS_7_t_17
QBPDS_IS_8_t_17
QBPDS_IS_9_t_17
QBPDS_IS_10_t_17
QBPDS_IS_11_t_17
QBPDS_IS_12_t_17
QBPDS_IS_13_t_17
QBPDS_IS_14_t_17
QBPDS_IS_15_t_17
QBPDS_IS_16_t_17
QBPDS_IS_17_t_17
QBPDS_IS_18_t_17
QBPDS_IS_19_t_17
QBPDS_IS_20_t_17
QBPDS_IS_1_t_18
QBPDS_IS_2_t_18
QBPDS_IS_3_t_18
QBPDS_IS_4_t_18
QBPDS_IS_5_t_18
QBPDS_IS_6_t_18
QBPDS_IS_7_t_18
QBPDS_IS_8_t_18
QBPDS_IS_9_t_18
QBPDS_IS_10_t_18
QBPDS_IS_11_t_18
QBPDS_IS_12_t_18
QBPDS_IS_13_t_18
QBPDS_IS_14_t_18
QBPDS_IS_15_t_18
QBPDS_IS_16_t_18
QBPDS_IS_17_t_18
QBPDS_IS_18_t_18
QBPDS_IS_19_t_18
QBPDS_IS_20_t_18
QBPDS_IS_1_t_19
QBPDS_IS_2_t_19
QBPDS_IS_3_t_19
QBPDS_IS_4_t_19
QBPDS_IS_5_t_19
QBPDS_IS_6_t_19
QBPDS_IS_7_t_19
QBPDS_IS_8_t_19
QBPDS_IS_9_t_19
QBPDS_IS_10_t_19
QBPDS_IS_11_t_19
QBPDS_IS_12_t_19
QBPDS_IS_13_t_19
QBPDS_IS_14_t_19
QBPDS_IS_15_t_19
QBPDS_IS_16_t_19
QBPDS_IS_17_t_19
QBPDS_IS_18_t_19
QBPDS_IS_19_t_19
QBPDS_IS_20_t_19
QBPDS_IS_1_t_20
QBPDS_IS_2_t_20
QBPDS_IS_3_t_20
QBPDS_IS_4_t_20
QBPDS_IS_5_t_20
QBPDS_IS_6_t_20
QBPDS_IS_7_t_20
QBPDS_IS_8_t_20
QBPDS_IS_9_t_20
QBPDS_IS_10_t_20
QBPDS_IS_11_t_20
QBPDS_IS_12_t_20
QBPDS_IS_13_t_20
QBPDS_IS_14_t_20
QBPDS_IS_15_t_20
QBPDS_IS_16_t_20
QBPDS_IS_17_t_20
QBPDS_IS_18_t_20
QBPDS_IS_19_t_20
QBPDS_IS_20_t_20
QBPDS_IS_1_t_21
QBPDS_IS_2_t_21
QBPDS_IS_3_t_21
QBPDS_IS_4_t_21
QBPDS_IS_5_t_21
QBPDS_IS_6_t_21
QBPDS_IS_7_t_21
QBPDS_IS_8_t_21
QBPDS_IS_9_t_21
QBPDS_IS_10_t_21
QBPDS_IS_11_t_21
QBPDS_IS_12_t_21
QBPDS_IS_13_t_21
QBPDS_IS_14_t_21
QBPDS_IS_15_t_21
QBPDS_IS_16_t_21
QBPDS_IS_17_t_21
QBPDS_IS_18_t_21
QBPDS_IS_19_t_21
QBPDS_IS_20_t_21
QBPDS_IS_1_t_22
QBPDS_IS_2_t_22
QBPDS_IS_3_t_22
QBPDS_IS_4_t_22
QBPDS_IS_5_t_22
QBPDS_IS_6_t_22
QBPDS_IS_7_t_22
QBPDS_IS_8_t_22
QBPDS_IS_9_t_22
QBPDS_IS_10_t_22
QBPDS_IS_11_t_22
QBPDS_IS_12_t_22
QBPDS_IS_13_t_22
QBPDS_IS_14_t_22
QBPDS_IS_15_t_22
QBPDS_IS_16_t_22
QBPDS_IS_17_t_22
QBPDS_IS_18_t_22
QBPDS_IS_19_t_22
QBPDS_IS_20_t_22
QBPDS_IS_1_t_23
QBPDS_IS_2_t_23
QBPDS_IS_3_t_23
QBPDS_IS_4_t_23
QBPDS_IS_5_t_23
QBPDS_IS_6_t_23
QBPDS_IS_7_t_23
QBPDS_IS_8_t_23
QBPDS_IS_9_t_23
QBPDS_IS_10_t_23
QBPDS_IS_11_t_23
QBPDS_IS_12_t_23
QBPDS_IS_13_t_23
QBPDS_IS_14_t_23
QBPDS_IS_15_t_23
QBPDS_IS_16_t_23
QBPDS_IS_17_t_23
QBPDS_IS_18_t_23
QBPDS_IS_19_t_23
QBPDS_IS_20_t_23
QBPDS_IS_1_t_24
QBPDS_IS_2_t_24
QBPDS_IS_3_t_24
QBPDS_IS_4_t_24
QBPDS_IS_5_t_24
QBPDS_IS_6_t_24
QBPDS_IS_7_t_24
QBPDS_IS_8_t_24
QBPDS_IS_9_t_24
QBPDS_IS_10_t_24
QBPDS_IS_11_t_24
QBPDS_IS_12_t_24
QBPDS_IS_13_t_24
QBPDS_IS_14_t_24
QBPDS_IS_15_t_24
QBPDS_IS_16_t_24
QBPDS_IS_17_t_24
QBPDS_IS_18_t_24
QBPDS_IS_19_t_24
QBPDS_IS_20_t_24
QBPDS_IS_1_t_25
QBPDS_IS_2_t_25
QBPDS_IS_3_t_25
QBPDS_IS_4_t_25
QBPDS_IS_5_t_25
QBPDS_IS_6_t_25
QBPDS_IS_7_t_25
QBPDS_IS_8_t_25
QBPDS_IS_9_t_25
QBPDS_IS_10_t_25
QBPDS_IS_11_t_25
QBPDS_IS_12_t_25
QBPDS_IS_13_t_25
QBPDS_IS_14_t_25
QBPDS_IS_15_t_25
QBPDS_IS_16_t_25
QBPDS_IS_17_t_25
QBPDS_IS_18_t_25
QBPDS_IS_19_t_25
QBPDS_IS_20_t_25
QBPDS_IS_1_t_26
QBPDS_IS_2_t_26
QBPDS_IS_3_t_26
QBPDS_IS_4_t_26
QBPDS_IS_5_t_26
QBPDS_IS_6_t_26
QBPDS_IS_7_t_26
QBPDS_IS_8_t_26
QBPDS_IS_9_t_26
QBPDS_IS_10_t_26
QBPDS_IS_11_t_26
QBPDS_IS_12_t_26
QBPDS_IS_13_t_26
QBPDS_IS_14_t_26
QBPDS_IS_15_t_26
QBPDS_IS_16_t_26
QBPDS_IS_17_t_26
QBPDS_IS_18_t_26
QBPDS_IS_19_t_26
QBPDS_IS_20_t_26
QBPDS_IS_1_t_27
QBPDS_IS_2_t_27
QBPDS_IS_3_t_27
QBPDS_IS_4_t_27
QBPDS_IS_5_t_27
QBPDS_IS_6_t_27
QBPDS_IS_7_t_27
QBPDS_IS_8_t_27
QBPDS_IS_9_t_27
QBPDS_IS_10_t_27
QBPDS_IS_11_t_27
QBPDS_IS_12_t_27
QBPDS_IS_13_t_27
QBPDS_IS_14_t_27
QBPDS_IS_15_t_27
QBPDS_IS_16_t_27
QBPDS_IS_17_t_27
QBPDS_IS_18_t_27
QBPDS_IS_19_t_27
QBPDS_IS_20_t_27
QBPDS_IS_1_t_28
QBPDS_IS_2_t_28
QBPDS_IS_3_t_28
QBPDS_IS_4_t_28
QBPDS_IS_5_t_28
QBPDS_IS_6_t_28
QBPDS_IS_7_t_28
QBPDS_IS_8_t_28
QBPDS_IS_9_t_28
QBPDS_IS_10_t_28
QBPDS_IS_11_t_28
QBPDS_IS_12_t_28
QBPDS_IS_13_t_28
QBPDS_IS_14_t_28
QBPDS_IS_15_t_28
QBPDS_IS_16_t_28
QBPDS_IS_17_t_28
QBPDS_IS_18_t_28
QBPDS_IS_19_t_28
QBPDS_IS_20_t_28
QBPDS_IS_1_t_29
QBPDS_IS_2_t_29
QBPDS_IS_3_t_29
QBPDS_IS_4_t_29
QBPDS_IS_5_t_29
QBPDS_IS_6_t_29
QBPDS_IS_7_t_29
QBPDS_IS_8_t_29
QBPDS_IS_9_t_29
QBPDS_IS_10_t_29
QBPDS_IS_11_t_29
QBPDS_IS_12_t_29
QBPDS_IS_13_t_29
QBPDS_IS_14_t_29
QBPDS_IS_15_t_29
QBPDS_IS_16_t_29
QBPDS_IS_17_t_29
QBPDS_IS_18_t_29
QBPDS_IS_19_t_29
QBPDS_IS_20_t_29
QBPDS_IS_1_t_30
QBPDS_IS_2_t_30
QBPDS_IS_3_t_30
QBPDS_IS_4_t_30
QBPDS_IS_5_t_30
QBPDS_IS_6_t_30
QBPDS_IS_7_t_30
QBPDS_IS_8_t_30
QBPDS_IS_9_t_30
QBPDS_IS_10_t_30
QBPDS_IS_11_t_30
QBPDS_IS_12_t_30
QBPDS_IS_13_t_30
QBPDS_IS_14_t_30
QBPDS_IS_15_t_30
QBPDS_IS_16_t_30
QBPDS_IS_17_t_30
QBPDS_IS_18_t_30
QBPDS_IS_19_t_30
QBPDS_IS_20_t_30
PDI_IS_1_t_0
PDI_IS_2_t_0
PDI_IS_3_t_0
PDI_IS_4_t_0
PDI_IS_5_t_0
PDI_IS_6_t_0
PDI_IS_7_t_0
TSK_IS_1_t_0
TSK_IS_2_t_0
TSK_IS_3_t_0
TSK_IS_4_t_0
TSK_IS_5_t_0
TSK_IS_6_t_0
TSK_IS_7_t_0
TSK_IS_8_t_0
TSK_IS_9_t_0
TSK_IS_10_t_0
TSK_IS_11_t_0
TSK_IS_12_t_0
TSK_IS_13_t_0
TSK_IS_14_t_0
TSK_IS_15_t_0
TSK_IS_16_t_0
TSK_IS_17_t_0
TSK_IS_1_t_1
TSK_IS_2_t_1
TSK_IS_3_t_1
TSK_IS_4_t_1
TSK_IS_5_t_1
TSK_IS_6_t_1
TSK_IS_7_t_1
TSK_IS_8_t_1
TSK_IS_9_t_1
TSK_IS_10_t_1
TSK_IS_11_t_1
TSK_IS_12_t_1
TSK_IS_13_t_1
TSK_IS_14_t_1
TSK_IS_15_t_1
TSK_IS_16_t_1
TSK_IS_17_t_1
TSK_IS_1_t_2
TSK_IS_2_t_2
TSK_IS_3_t_2
TSK_IS_4_t_2
TSK_IS_5_t_2
TSK_IS_6_t_2
TSK_IS_7_t_2
TSK_IS_8_t_2
TSK_IS_9_t_2
TSK_IS_10_t_2
TSK_IS_11_t_2
TSK_IS_12_t_2
TSK_IS_13_t_2
TSK_IS_14_t_2
TSK_IS_15_t_2
TSK_IS_16_t_2
TSK_IS_17_t_2
Geboortejaar
Zorgverzekeraarscode
PrimaryLast
Id
KvKNummer
Postcode
Huisnummer
Swleverancier
Versienr
SpecificatieNummer
NOptOut
Created
Eind_DATE
Begin_VER
Eind_VER
DatumEindevaluatie
verschil
verschil2
min_datumafname_dat
min_datumafname_dat_min
PROM_mgl
EindresultaatBehaaldCode2
Afgesloten_8wk
Jaar_eersteVerrichting
leeftijd
leeftijd_total_cohort
leeftijd_18_114
duur_2cat.

exe.

* Eerst Nivel data oproepen

GET
  FILE='H:\Sectie3_NAHC\Kwaliteit in beweging\Algemeen\Data\Ruw en schoon\data aanlevering '+
    '11-8-2017\Renske\SPSS\Syntaxen definitief _Guus_Renske\DefinitiefJC\One Sample T-test Nivel '+
    'data vs LDF data.sav'.
DATASET NAME DataSet5 WINDOW=FRONT.

* Agegroup & Gender van Reference group (NIVEL) uit NIvel dataset exporteren naar nieuwe datafile


DATASET COPY  Age_Gender_Nivel.
DATASET ACTIVATE  Age_Gender_Nivel.
FILTER OFF.
USE ALL.
SELECT IF (Group = 0).
EXECUTE.

* In de nieuwe datafile Age_Gender_Nivel dienen de categorieen gelijk gemaakt te worden met de grote dataset:

* AgeGroup dient omgecodeerd te worden van 1 t/m 7 ipv 0 t/m 6 

RECODE AgeGroup (0=1) (1=2) (2=3) (3=4) (4=5) (5=6) (6=7) INTO AgeGroups.
EXECUTE.

* Geslacht omcoderen 0 wordt 1 (man) en 1 wordt 2 vrouw

RECODE Gender (0=1) (1=2) INTO Geslacht.
EXECUTE.

* Voordat de datafiles 'Age_Gender_Nivel' en 'Age_Gender_LDF_Nivel' kunnen worden samengevoegd dienen de overbodige variables uit de eerstgenoemde file verwijderd  te worden.

DELETE VARIABLES   AgeGroup Gender.

* activeer de Age_Gender_LDF_Nivel dataset en voeg samen met Age_Gender_LDF_Nivel.

DATASET ACTIVATE Age_Gender_LDF_Nivel.
ADD FILES /FILE=*
  /FILE='Age_Gender_Nivel'.
EXECUTE.

* om te toesten of het samenvoegen goed is verlopen draai ik een frequency command. Als het goed is dan zijn er voor de variabele Group 29.326 gekoppeld aan een getal en 1.400.295 missing.

FREQUENCIES Group.

* Dit aantal ligt iets lager dan de originele 1.400.295, aangezien niet alle episodes ofwel een leeftijd of geslacht hebben ingevuld. Die selectie is gemaakt bij R478-483.
*Missing = 1.400.281 --> HET IS GOED GEGAAN.

* Missing om coderen. Alle Missings moeten omgezet worden naar een '1'

RECODE Group (SYSMIS = 1).

* Frequencies Group moeten nu als het goed is geen missings meer hebben en de volgende verdeling: 29.326 & 1.400.281

FREQUENCIES Group.

* het klopt :).


********************************************************************VERVOLG Tabel 1 Appendix II  Independent Samples T-test LDF VERSUS Nivel ******************************************************************************

*_____________________________________________________________________________________________________________________________________________________________________
* VANAF HIER DE INDEPENDENT SAMPLES T-TOETS VOOR VERSCHILLEN TUSSEN ONS COHORT EN DE BEKENDE NATIONAL REFERENCE VERGELIJKEN. 
* Input voor Table 2

* Om opbouw van dataset te controleren selecteer ik even enkel de LDF-group en draai ik onderstaande frequencies command.

USE ALL.
COMPUTE filter_$=(Group = 1).
VARIABLE LABELS filter_$ 'Group = 1 (FILTER)'.
VALUE LABELS filter_$ 0 'Not Selected' 1 'Selected'.
FORMATS filter_$ (f1.0).
FILTER BY filter_$.
EXECUTE.

* Uitkomst moet als volgt zijn gebaseerd op hierboven reeds uitgevoerde analyses:
* - LDF-group moet bestaan uit 1.399.926 behandelepisodes 
* - Geslachtsverdeling man:  562.632 vrouw: 837.294 (zie Regel 347-354)
* - Age 0-4: 9.522  5-17: 87.125  18-44: 404.583 45-64: 499.4834 64-74: 210.511 75-84: 126.351 85 of ouder:39.640 

FREQUENCIES VARIABLES=Group Geslacht AgeGroups
  /ORDER=ANALYSIS.

* AgeGroups output is correct: 
- Age 0-4: 9.522 
- 5-17: 87.125
- 18-44: 404.583
- 45-64: 499.483 
- 64-74: 210.511
- 75-84: 126.351
- 85 of ouder: 39.640

* Geslacht output is correct: 
*Man (1) = 562.632
* Vrouw (2) = 837.294
* Missing = 369
* total N = 1.399.926

USE ALL.
COMPUTE filter_$=(Group = 0).
VARIABLE LABELS filter_$ 'Group = 0 (FILTER)'.
VALUE LABELS filter_$ 0 'Not Selected' 1 'Selected'.
FORMATS filter_$ (f1.0).
FILTER BY filter_$.
EXECUTE.

FREQUENCIES VARIABLES=Group Geslacht AgeGroups
  /ORDER=ANALYSIS.

* Group output is correct: 
* N = 29.326

*Ook deze uitkomsten komen overeen met de werkelijkheid. We hebben dus de groepen juist gecodeerd.

* Filter op AgeGroups 1 (0 t/m 4 Y)

USE ALL.
COMPUTE filter_$=(AgeGroups = 1).
VARIABLE LABELS filter_$ 'AgeGroups = 1 (FILTER)'.
VALUE LABELS filter_$ 0 'Not Selected' 1 'Selected'.
FORMATS filter_$ (f1.0).
FILTER BY filter_$.
EXECUTE.

T-TEST
  /TESTVAL=0
  /MISSING=ANALYSIS
  /VARIABLES=Group
  /CRITERIA=CI(.95).

* resultaat: significant verschil p= .000

* filter op AgeGroup 2 (5 t/m 17 Y)

USE ALL.
COMPUTE filter_$=(AgeGroups = 2).
VARIABLE LABELS filter_$ 'AgeGroups = 2 (FILTER)'.
VALUE LABELS filter_$ 0 'Not Selected' 1 'Selected'.
FORMATS filter_$ (f1.0).
FILTER BY filter_$.
EXECUTE.

T-TEST
  /TESTVAL=0
  /MISSING=ANALYSIS
  /VARIABLES=Group
  /CRITERIA=CI(.95).

* resultaat: significant verschil p= .000


* filter op AgeGroup 3 (18 - 44 Y)

USE ALL.
COMPUTE filter_$=(AgeGroups = 3).
VARIABLE LABELS filter_$ 'AgeGroups = 3 (FILTER)'.
VALUE LABELS filter_$ 0 'Not Selected' 1 'Selected'.
FORMATS filter_$ (f1.0).
FILTER BY filter_$.
EXECUTE.

T-TEST
  /TESTVAL=0
  /MISSING=ANALYSIS
  /VARIABLES=Group
  /CRITERIA=CI(.95).

* resultaat: significant verschil p= .000


* filter op AgeGroup 4 (45 t/m 64 Y)

USE ALL.
COMPUTE filter_$=(AgeGroups = 4).
VARIABLE LABELS filter_$ 'AgeGroups = 4 (FILTER)'.
VALUE LABELS filter_$ 0 'Not Selected' 1 'Selected'.
FORMATS filter_$ (f1.0).
FILTER BY filter_$.
EXECUTE.

T-TEST
  /TESTVAL=0
  /MISSING=ANALYSIS
  /VARIABLES=Group
  /CRITERIA=CI(.95).

* resultaat: significant verschil p= .000


* filter op AgeGroup 5 (65 t/m 74 Y)

USE ALL.
COMPUTE filter_$=(AgeGroups = 5).
VARIABLE LABELS filter_$ 'AgeGroups = 5 (FILTER)'.
VALUE LABELS filter_$ 0 'Not Selected' 1 'Selected'.
FORMATS filter_$ (f1.0).
FILTER BY filter_$.
EXECUTE.

T-TEST
  /TESTVAL=0
  /MISSING=ANALYSIS
  /VARIABLES=Group
  /CRITERIA=CI(.95).

* resultaat: significant verschil p= .000


* filter op AgeGroup 6 (75 t/m 84 Y)

USE ALL.
COMPUTE filter_$=(AgeGroups = 6).
VARIABLE LABELS filter_$ 'AgeGroups = 6 (FILTER)'.
VALUE LABELS filter_$ 0 'Not Selected' 1 'Selected'.
FORMATS filter_$ (f1.0).
FILTER BY filter_$.
EXECUTE.

T-TEST
  /TESTVAL=0
  /MISSING=ANALYSIS
  /VARIABLES=Group
  /CRITERIA=CI(.95).

* resultaat: significant verschil p= .000

* filter op AgeGroup 7 (85 Y of ouder)

USE ALL.
COMPUTE filter_$=(AgeGroups = 7).
VARIABLE LABELS filter_$ 'AgeGroups = 7 (FILTER)'.
VALUE LABELS filter_$ 0 'Not Selected' 1 'Selected'.
FORMATS filter_$ (f1.0).
FILTER BY filter_$.
EXECUTE.

T-TEST
  /TESTVAL=0
  /MISSING=ANALYSIS
  /VARIABLES=Group
  /CRITERIA=CI(.95).

* resultaat: significant verschil p= .000

* GENDER testen we niet met een Independent Samples T-test, daarvoor gebruiken we de FISHER's Exact, see blow.

USE ALL.

CROSSTABS
  /TABLES=Geslacht BY Group
  /FORMAT=AVALUE TABLES
  /STATISTICS=CHISQ 
  /CELLS=COUNT
  /COUNT ROUND CELL
  /METHOD=EXACT TIMER(5).

* resultaat: significant verschil p= .512 NIET SIGNIFICANT VERSCHILLEND


***********************************************Database 3: de rugklachtpatienten van praktijken die minimaal 30 patienten hebben geincludeerd uit 'database 2')***************************************************************

* ???? Juliette: Hier command invoeren om alle openstaande databases te sluiten.

* DATASET CLOSE. --> namen van openstaande datsets toeveogen.

* Ophalen datafile

* Encoding: UTF-8.
* De datafile die hier opgeroepen wordt is gecreeerd in de syntax '20190315_table1_definitief'

GET
  FILE='H:\Sectie3_NAHC\Kwaliteit in beweging\Algemeen\Data\Ruw en schoon\data aanlevering 11-8-2017\Renske\SPSS\Table 1\20190315_dataset1_table1.sav'.
DATASET NAME DataSet1 WINDOW=FRONT.

USE ALL.
DATASET DECLARE Aantal_praktijken.
AGGREGATE
  /OUTFILE='Aantal_praktijken'
  /BREAK=PraktijkOrganisatieAgbcode
  /N_BREAK=N.


DATASET ACTIVATE DataSet1.
SORT CASES BY PraktijkOrganisatieAgbcode.
DATASET ACTIVATE Aantal_praktijken.
SORT CASES BY PraktijkOrganisatieAgbcode.
DATASET ACTIVATE DataSet1.
MATCH FILES /FILE=*
  /TABLE='Aantal_praktijken'
  /BY PraktijkOrganisatieAgbcode.
EXECUTE.

RENAME VARIABLES N_BREAK = Aantal_praktijken.


********************************************************************Tabel 1 General descriptive statistics (Robust NSLBP sample LDF)******************************************************************************

*Robuste data wordt verwacht wanneer alleen praktijken worden meegenomen in de analyse wanneer zij 30 of meer cases hebben (artikel Hox)

USE ALL.
COMPUTE filter_$=(Aantal_Praktijken >= 30).
VARIABLE LABELS filter_$ 'Aantal_Praktijken >= 30 (FILTER)'.
VALUE LABELS filter_$ 0 'Not Selected' 1 'Selected'.
FORMATS filter_$ (f1.0).
FILTER BY filter_$.
EXECUTE.

*________________________________________________________________
* Aantal patienten (n)

FREQUENCIES VARIABLES=UNIEKID
  /FORMAT=LIMIT(10)
  /ORDER=ANALYSIS.

* n = 213.245

*________________________________________________________________
* Verdeling man/vrouw (Percentage vrouw)

FREQUENCIES VARIABLES=Geslacht
  /NTILES=4
  /STATISTICS=STDDEV MINIMUM MAXIMUM MEAN
  /ORDER=ANALYSIS.

* N=117317 (55%) (N patients=213.245)

*________________________________________________________________
* gemiddelde leeftijd en SD

DESCRIPTIVES VARIABLES=leeftijd
  /STATISTICS=MEAN STDDEV VARIANCE RANGE MIN MAX SEMEAN KURTOSIS SKEWNESS.

* Mean: 52.39 (17.19) (N patients=213.245)

*________________________________________________________________
* Chroniciteit klachten (% klachten < 3mnden)

DESCRIPTIVES VARIABLES=duur_2cat
  /STATISTICS=MEAN STDDEV VARIANCE RANGE MIN MAX SEMEAN KURTOSIS SKEWNESS.

FREQUENCIES VARIABLES=duur_2cat
  /NTILES=4
  /STATISTICS=STDDEV VARIANCE RANGE MINIMUM MAXIMUM MEAN MEDIAN SKEWNESS SESKEW KURTOSIS SEKURT
  /ORDER=ANALYSIS.

* * Acuut=77.5% (n=165.248) (N patients=213.245) 

*________________________________________________________________
*Aantal praktijken
* Identify Duplicate Cases.

SORT CASES BY PraktijkOrganisatieAgbcode(A).
MATCH FILES
  /FILE=*
  /BY PraktijkOrganisatieAgbcode
  /FIRST=PrimaryFirst
  /LAST=PrimaryLast.
DO IF (PrimaryFirst).
COMPUTE  MatchSequence1=1-PrimaryLast.
ELSE.
COMPUTE  MatchSequence1=MatchSequence1+1.
END IF.
LEAVE  MatchSequence1.
FORMATS  MatchSequence1 (f7).
COMPUTE  InDupGrp=MatchSequence1>0.
SORT CASES InDupGrp(D).
MATCH FILES
  /FILE=*
  /DROP=PrimaryFirst InDupGrp MatchSequence1.
VARIABLE LABELS  PrimaryLast 'Indicator of each last matching case as Primary'.
VALUE LABELS  PrimaryLast 0 'Duplicate Case' 1 'Primary Case'.
VARIABLE LEVEL  PrimaryLast (ORDINAL).
FREQUENCIES VARIABLES=PrimaryLast.
EXECUTE.

* Je telt het aantal praktijken telt en tot N=865 komt?

DELETE VARIABLES PrimaryLast.

FREQUENCIES VARIABLES=PraktijkOrganisatieAgbcode
  /NTILES=4
  /STATISTICS=STDDEV MINIMUM MAXIMUM MEAN
  /ORDER=ANALYSIS.
 
*Aantal praktijken = 865 (N=bepaald door figuur in Excel te plakken)

*________________________________________________________________
*Aantal fysiotherapeuten
* Identify Duplicate Cases.

SORT CASES BY BehandelaarID(A).
MATCH FILES
  /FILE=*
  /BY BehandelaarID
  /FIRST=PrimaryFirst
  /LAST=PrimaryLast.
DO IF (PrimaryFirst).
COMPUTE  MatchSequence1=1-PrimaryLast.
ELSE.
COMPUTE  MatchSequence1=MatchSequence1+1.
END IF.
LEAVE  MatchSequence1.
FORMATS  MatchSequence1 (f7).
COMPUTE  InDupGrp=MatchSequence1>0.
SORT CASES InDupGrp(D).
MATCH FILES
  /FILE=*
  /DROP=PrimaryFirst InDupGrp MatchSequence1.
VARIABLE LABELS  PrimaryLast 'Indicator of each last matching case as Primary'.
VALUE LABELS  PrimaryLast 0 'Duplicate Case' 1 'Primary Case'.
VARIABLE LEVEL  PrimaryLast (ORDINAL).
FREQUENCIES VARIABLES=PrimaryLast.
EXECUTE.

* Je telt het aantal fysiotherapeuten telt en tot N=6495 komt?

DELETE VARIABLES PrimaryLast.

FREQUENCIES VARIABLES=BehandelaarID
  /NTILES=4
  /STATISTICS=STDDEV MINIMUM MAXIMUM MEAN
  /ORDER=ANALYSIS.

*Aantal fysiotherapeuten = 6560 (N=bepaald door figuur in Excel te plakken) 

DATASET DECLARE Aantal_fysios.
AGGREGATE
  /OUTFILE='Aantal_fysios'
  /BREAK=BehandelaarID
  /UNIEKID_first=FIRST(UNIEKID)
  /Aantal_fysios=N.


*Aantal fysiotherapeuten = 6560 

* !!! 6.560 Is het kloppende aantal!!!


********************************************************************Tabel 2 Appendix II  Analyse obv Mediaan Opt-in at Practice level ******************************************************************************

*_____________________________________________________________________________________________________________________________________________________________________
* VANAF HIER DE MEDIAAN N-EXCLUSIE IN KAART BRENGEN OM BINNEN DE GROEP EEN VERGELIJK TE MAKEN OP DE VARIABELEN AGE, GENDER, CHRONICITY OF COMPLAINTS, 
LEVEL OF COMPLAINTS AT THE START, NUMBER OF TREATMENTS and DURATION OF THE TREATMENT EPIDOSE.

* Ter voorbereiding wordt een aantal analyses gedaan op de gehele dataset

USE ALL. 


* Eerst een exacte kopie van PraktijkOrganisatieAGBcode genereren, zodat een AGGREGATE command gegeven kan worden waarmee ik een variabele kan maken die het aantal aangeleverde 
behandelepisodes per praktijk weergeeft.

RECODE PraktijkOrganisatieAgbcode (ELSE=Copy) INTO POAGBC2.
EXECUTE.

* Nu AGGREGATE command geven zodat er een variabele aangemaakt wordt die telt hoeveel behandelepisodes een praktijk in totaal heeft aangeleverd.

AGGREGATE
  /OUTFILE=* MODE=ADDVARIABLES
  /BREAK=POAGBC2
  /PraktijkOrganisatieAgbcode_cgt=CGT(PraktijkOrganisatieAgbcode 0).


* Voordat het % opt-out per praktijk bepaald kan worden dienen eerst alle sysmis van de 'NOptOut' vervangen te worden door 'nullen', zodat de COMPUTE command verderop goed kan worden vormgegeven.

RECODE NOptOut (SYSMIS=0).
EXECUTE.


* Vervolgens dient het % opt-out per praktijk bepaald te worden, om dadelijk de mediaan op het percentage opt-out te bepalen (voor de reliability-check op de data)

COMPUTE PercentageNoptIn=((PraktijkOrganisatieAgbcode_cgt/(NOptOut + PraktijkOrganisatieAgbcode_cgt))*100).
EXECUTE.

* Vanaf hier enkel robuuste data selecteren
* Robuuste data wordt verwacht wanneer alleen praktijken worden meegenomen in de analyse wanneer zij 30 of meer cases hebben (artikel Hox)
* Voor deze analyse wordt uit het databestand dan ook enkel de de praktijken meegenomen die meer dan 30 cases hebben

USE ALL.
COMPUTE filter_$=(Aantal_Praktijken >= 30).
VARIABLE LABELS filter_$ 'Aantal_Praktijken >= 30 (FILTER)'.
VALUE LABELS filter_$ 0 'Not Selected' 1 'Selected'.
FORMATS filter_$ (f1.0).
FILTER BY filter_$.
EXECUTE.

*________________________________________________________________
*Aantal praktijken
* Identify Duplicate Cases.

SORT CASES BY PraktijkOrganisatieAgbcode(A).
MATCH FILES
  /FILE=*
  /BY PraktijkOrganisatieAgbcode
  /FIRST=PrimaryFirst
  /LAST=PrimaryLast.
DO IF (PrimaryFirst).
COMPUTE  MatchSequence1=1-PrimaryLast.
ELSE.
COMPUTE  MatchSequence1=MatchSequence1+1.
END IF.
LEAVE  MatchSequence1.
FORMATS  MatchSequence1 (f7).
COMPUTE  InDupGrp=MatchSequence1>0.
SORT CASES InDupGrp(D).
MATCH FILES
  /FILE=*
  /DROP=PrimaryFirst InDupGrp MatchSequence1.
VARIABLE LABELS  PrimaryLast 'Indicator of each last matching case as Primary'.
VALUE LABELS  PrimaryLast 0 'Duplicate Case' 1 'Primary Case'.
VARIABLE LEVEL  PrimaryLast (ORDINAL).
FREQUENCIES VARIABLES=PrimaryLast.
EXECUTE.

* Je telt het aantal praktijken telt en tot N=865 komt?

RENAME VARIABLES (PrimaryLast=IdUniquePraktijkAgbcode).

* Frequencies bepalen

FREQUENCIES VARIABLES=IdUniquePraktijkAgbcode
  /NTILES=4
  /STATISTICS=STDDEV MINIMUM MAXIMUM MEAN
  /ORDER=ANALYSIS.
 
*Aantal praktijken = 865 

*________________________________________________________________ 
* Mediaan percentage N-Opt-In bepaald. Gebaseerd op deze mediaan kan de groep in tweeen gedeeld worden en de volgende vergelijking gemaakt worden (ihkv de RELIABILITY)

FREQUENCIES VARIABLES=PercentageNoptIn
  /STATISTICS=MEDIAN MEAN
  /FORMAT=LIMIT(10)
  /ORDER=ANALYSIS.

* Mediaan is 68,3053 procent OptIn
* Mean is 59.1532

* Hier variabele aanmaken waarin dadelijk weergegeven wordt of de praktijk onder of boven het mediane percentage van OptIn scoort.

COMPUTE NoptInBelowOrAboveMedianTOTAL=PercentageNoptIn.
EXECUTE.

* Hier wordt benoemd welke praktijken onder of op de mediaan scoren, dat zijn de nullen ('0')

DO IF (NoptInBelowOrAboveMedianTOTAL <= 68.3053).
RECODE NoptInBelowOrAboveMedianTOTAL (ELSE=0).
END IF.
EXECUTE.

* Hier wordt benoemd welke praktijken boven de mediaan scoren, dat zijn de enen ('1')

DO IF (NoptInBelowOrAboveMedianTOTAL  > 68.3053).
RECODE NoptInBelowOrAboveMedianTOTAL (ELSE=1).
END IF.
EXECUTE.


* Vervolgens willen we de verschillen tussen beide (mediaan) groepen (van hierboven) in kaart te brengen. Deze verschillen brengen wij in kaart op de afh variabelen 'leeftijd', 'Geslacht', 
'Duurfunctioneringsproblemen' (chronicity of complaints), 'Aantal' (number of treatments) & 'Begin_QBPDS' / 'Begin_PSK_A1' / 'Begin_NPRS' (level of complaints at the start). Voordat we die verschillen in 
kaart kunnen brengen dien ik: 

* 1) de variabele 'Geslacht' te hercoderen, zodat ik het na de aggregatie (stap 3) kan rapporteren in een percentage, én de verschillen tussen beide groepen getoetst kunnen worden; 
* 2) de selectie weer aan te passen ('robuustheid'), alle praktijken met minimaal 30 patienten worden weer geincludeerd; 
* 3) de genoemde variabelen (plus 'NoptInBelowOrAboveMedianTOTAL', welke de totale cohort in tweeen verdeeld) in een aparte file op praktijkniveau te aggregeren. 
* 4) in de geaggregeerde file de aantallen mannen en vrouwen nog om te zetten in een % (één voor iedere groep, in totaal krijg je vier %s. Mannen below & above mediaan en vrouwen below & above de mediaan)
* 5) na stap 1-4 kan ik de verschillen op de afhankelijke variabelen tussen beide 'NoptInBelowOrAboveMedianTOTAL' groepen analyseren middels een  Independent samples T-test.

* 1) de variabele 'Geslacht' te hercoderen, zodat ik het na de aggregatie (stap 3) kan rapporteren in een percentage, én de verschillen tussen beide groepen getoetst kunnen worden; 

* geslacht wil ik in een percentage uitdrukken, om zodoende de verschillen tussen beide groepen te kunnen bepalen. Daarom de 'nullen' en 'enen' omzetten in percentages in twee losse variabelen.

USE ALL.

* Kolom Mannen aanmaken.

RECODE Geslacht (1=1) (2=0) (ELSE=0) INTO Mannen.
VARIABLE LABELS  Mannen 'Mannelijke patienten'.
EXECUTE.


* Kolom Vrouwen aanmaken.

RECODE Geslacht (1=0) (2=1) (ELSE=0) INTO Vrouwen.
VARIABLE LABELS  Vrouwen 'Vrouwelijke patienten'.
EXECUTE.

* Variabelen aanmaken die PER PRAKTIJK de totale N voor mannen en vrouwen optelt en weergeeft in een variabele

* N Mannen

AGGREGATE
  /OUTFILE=* MODE=ADDVARIABLES
  /BREAK=Geslacht POAGBC2
  /Mannen_sum=SUM(Mannen).

* N Vrouwen

AGGREGATE
  /OUTFILE=* MODE=ADDVARIABLES
  /BREAK=Geslacht POAGBC2
  /Vrouwen_sum=SUM(Vrouwen).

* 2) de selectie weer aan te passen ('robuustheid'), alle praktijken met minimaal 30 patienten worden weer geincludeerd; 

* Vanaf hier enkel robuuste data selecteren
* Robuuste data wordt verwacht wanneer alleen praktijken worden meegenomen in de analyse wanneer zij 30 of meer cases hebben (artikel Hox)
* Voor deze analyse wordt uit het databestand dan ook enkel de de praktijken meegenomen die meer dan 30 cases hebben

USE ALL.
COMPUTE filter_$=(Aantal_Praktijken >= 30).
VARIABLE LABELS filter_$ 'Aantal_Praktijken >= 30 (FILTER)'.
VALUE LABELS filter_$ 0 'Not Selected' 1 'Selected'.
FORMATS filter_$ (f1.0).
FILTER BY filter_$.
EXECUTE.

* De 'n-en' van onderstaande variabelen worden hier nog bepaald op behandelepisodeniveau. Die aantallen kan ik gebruiken om dadelijk in tabel 3 over te rapporteren. Dadelijk aggregeer ik van episodeniveau naar
* praktijkniveau, dus dan worden de 'n-en' ineens anders. Dat is verwarrend voor in het artikel. Daar wil ik op behandelepisodeniveau rapporteren, vandaar dat ik de aantallen hier even ophaal en later samenvoeg met Tabel 3.

DESCRIPTIVES Aantal leeftijd Duurfunctioneringsproblemen 
    Begin_NPRS Begin_QBPDS Begin_PSK_A1 Mannen_sum Vrouwen_sum.
EXECUTE.

* Leeftijd/Age                                     - n=213.245
    Mannen_sum & Vrouwen_sum        - n=213.245
    Aantal                                           - n=213.245
    Duurfunctioneringsproblemen           - n=213.245 
    Begin_NPRS                                  - n=114.809
    Begin_QBPDS                               - n=52.202
    Begin_PSK_A1                              - n=147.218

* 3) de genoemde variabelen (plus 'NoptInBelowOrAboveMedianTOTAL', welke de totale cohort in tweeen verdeeld) in een aparte file op praktijkniveau te aggregeren. 

DATASET DECLARE Mediaan_Aggregatie_Reliability_Analysis.
AGGREGATE
  /OUTFILE='Mediaan_Aggregatie_Reliability_Analysis'
  /BREAK=POAGBC2
  /Aantal_mean=MEAN(Aantal) 
  /leeftijd_mean=MEAN(leeftijd) 
  /Duurfunctioneringsproblemen_mean=MEAN(Duurfunctioneringsproblemen) 
  /Begin_NPRS_mean=MEAN(Begin_NPRS) 
  /Begin_QBPDS_mean=MEAN(Begin_QBPDS) 
  /Begin_PSK_A1_mean=MEAN(Begin_PSK_A1) 
  /Mannen_sum_max=MAX(Mannen_sum) 
  /Vrouwen_sum_max=MAX(Vrouwen_sum) 
  /NoptInBelowOrAboveMedianTOTAL_mean=MEAN(NoptInBelowOrAboveMedianTOTAL).

DATASET ACTIVATE Mediaan_Aggregatie_Reliability_Analysis.


* 4) in de geaggregeerde file de aantallen mannen en vrouwen nog om te zetten in een % PER PRAKTIJK

COMPUTE Percentage_Man_TOTAL=((Mannen_sum_max/(Mannen_sum_max + Vrouwen_sum_max))*100).
EXECUTE.

COMPUTE Percentage_Vrouw_TOTAL=((Vrouwen_sum_max/(Vrouwen_sum_max + Mannen_sum_max))*100).
EXECUTE.


* 5) na stap 1-4 kan ik de verschillen op de afhankelijke variabelen tussen beide 'NoptInBelowOrAboveMedianTOTAL' groepen analyseren middels een  Independent samples T-test.

*Idealiter vind ik geen verschillen, dan is er geen BIAS in de data geslopen obv de opt-in/opt-out keuzes.

T-TEST GROUPS=NoptInBelowOrAboveMedianTOTAL_mean(0 1)
  /MISSING=ANALYSIS
  /VARIABLES=Aantal_mean leeftijd_mean Duurfunctioneringsproblemen_mean 
    Begin_NPRS_mean Begin_QBPDS_mean Begin_PSK_A1_mean Percentage_Man_TOTAL Percentage_Vrouw_TOTAL
  /CRITERIA=CI(.95).

* Duurfunctioneringsproblemen vertoond een raar verloop (de SD).

FREQUENCIES Duurfunctioneringsproblemen_mean.
exe.

* Frequencies toont een aantal excessen, veroorzaakt door fouten.

* Excessen verwijderen om normaler beeld te krijgen.

RECODE Duurfunctioneringsproblemen_mean (100 thru Highest=SYSMIS) (ELSE=COPY) INTO 
    Duurfunctioneringsproblemen_mean_II.
EXECUTE.

* Nogmaals T test draaien, enkel duurfunctioneringsproblemen wijzigt.

T-TEST GROUPS=NoptInBelowOrAboveMedianTOTAL_mean(0 1)
  /MISSING=ANALYSIS
  /VARIABLES=Aantal_mean leeftijd_mean Duurfunctioneringsproblemen_mean_II 
    Begin_NPRS_mean Begin_QBPDS_mean Begin_PSK_A1_mean Percentage_Man_TOTAL Percentage_Vrouw_TOTAL
  /CRITERIA=CI(.95).

* IN HET ARTIKEL HEBBEN WE BESLOTEN OM DE BEGINSCORES (QBPDS, NPRS, PSK) HIER WEG TE LATEN.

* Deze analyse levert op dat beide groepen (gebaseerd op de Mediaan Opt-in) op sommige variabelen WEL en op anderen GEEN verschil tonen. Zie hieronder:

*                                                                                     Median group = 0 =<= 68.3053           Median group = 1 =  > 68.3053            T-test result
* Age 'leeftijd' (mean)                                                        52,5549  (SD=4,63552)                      52,6689 (SD=4,87255                         p-value: 0,728
* Female 'Geslacht' (%)                                                    55,4906   (SD=8,08669)                     54,9073  (SD=7,65034)                       p-value: 0,283
* Number of treatments 'Aantal' (mean)                               6,9266    (SD=2,75058)                     7,1287   (SD=2,60312)                        p-value: 0,279
* Duur 'Duurfunctioneringsproblemen' (weeks)                     34,2714   (SD=18,58926)                   26,6529 (SD=22,12882)                     p-value: 0,058 --> laatste analyse 0.000
* Level of complaints at the start 'Begin_QBPDS'                38,6891   (SD=9,50664)                     34,7730  (SD=10,90242)                      p-value: 0,000**
* Level of complaints at the start 'Begin_NPRS'                   6,1947    (SD=0,88254)                      6,1012  (SD=0,70102)                        p-value: 0,14
* Level of complaints at the start 'Begin_PSK_A1'               6,8196     (SD=0,77875)                      6,6687   (SD=0,68423)                       p-value: 0,06

* De groep met een lager percentage opt-in:
 1) bevat significant meer vrouwn
 2) behaald een significant hogere beginscore op de PSK en de QBPDS.


********************************************************************Tabel 3 Appendix II  Analyse obv WEL/GEEN PROM at Practice level ******************************************************************************

* Benodigdde databestand openen:

GET
  FILE='H:\Sectie3_NAHC\Kwaliteit in beweging\Algemeen\Data\Ruw en schoon\data aanlevering 11-8-2017\Renske\SPSS\Table 1\20190315_dataset1_table1.sav'.
DATASET NAME DataSet1 WINDOW=FRONT.

USE ALL.
DATASET DECLARE Aantal_praktijken.
AGGREGATE
  /OUTFILE='Aantal_praktijken'
  /BREAK=PraktijkOrganisatieAgbcode
  /N_BREAK=N.


DATASET ACTIVATE DataSet1.
SORT CASES BY PraktijkOrganisatieAgbcode.
DATASET ACTIVATE Aantal_praktijken.
SORT CASES BY PraktijkOrganisatieAgbcode.
DATASET ACTIVATE DataSet1.
MATCH FILES /FILE=*
  /TABLE='Aantal_praktijken'
  /BY PraktijkOrganisatieAgbcode.
EXECUTE.

RENAME VARIABLES N_BREAK = Aantal_praktijken.

* ------------------------------------------------------------------------------------------------------------------------------------------------------------------------------------------
* AD HOC ANALYSE OM VERSCHIL IN PERCENTAGE HH-PROM GEBRUIK BIJ ACUUT EN CHRON IN KAART TE BRENGEN
* ------------------------------------------------------------------------------------------------------------------------------------------------------------------------------------------
* ACUTE patienten

USE ALL.
COMPUTE filter_$=(Aantal_Praktijken >= 30 & duur_2cat = 0).
VARIABLE LABELS filter_$ 'Aantal_Praktijken >= 30 & duur_2cat = 0 (FILTER)'.
VALUE LABELS filter_$ 0 'Not Selected' 1 'Selected'.
FORMATS filter_$ (f1.0).
FILTER BY filter_$.
EXECUTE.

FREQUENCIES Herhaalde_meting_NPRS Herhaalde_meting_QBPDS Herhaalde_meting_PSK_A1.

* N-totale cohort = 165.248
* NPRS herhaalde meting = 1 = 46,084 (= 27.9% van 165,248)
* QBPDS herhaalde meting = 1 = 20,544 (= 12.4% van 165,248)
* PSK herhaalde meting= 1 = 60,298 (= 36,5% van 165,248)

* ------------------------------------------------------------------------------------------------------------------------------------------------------------------------------------------
* CHRONISCHE patienten

USE ALL.
COMPUTE filter_$=(Aantal_Praktijken >= 30 & duur_2cat = 1).
VARIABLE LABELS filter_$ 'Aantal_Praktijken >= 30 & duur_2cat = 1 (FILTER)'.
VALUE LABELS filter_$ 0 'Not Selected' 1 'Selected'.
FORMATS filter_$ (f1.0).
FILTER BY filter_$.
EXECUTE.

FREQUENCIES Herhaalde_meting_NPRS Herhaalde_meting_QBPDS Herhaalde_meting_PSK_A1.

* N-totale cohort = 47,997
* NPRS herhaalde meting = 1 = 12,081  (= 25.2% van 47,997)
* QBPDS herhaalde meting = 1 = 5,246 (= 10.9% van 47,997)
* PSK herhaalde meting = 1 = 17,091 (= 35.6% van 47,997)

* ------------------------------------------------------------------------------------------------------------------------------------------------------------------------------------------
* CONCLUSIE AD HOC ANALYSE: ER ZIT GEEN VERSCHIL TUSSEN % HH PROM GEBRUIK BIJ BEIDE CATEGORIEEN
* ------------------------------------------------------------------------------------------------------------------------------------------------------------------------------------------


* Vanaf hier enkel robuuste data selecteren om de vergelijking te maken.
* Robuuste data wordt verwacht wanneer alleen praktijken worden meegenomen in de analyse wanneer zij 30 of meer cases hebben (artikel Hox)
* Voor deze analyse wordt uit het databestand dan ook enkel de de praktijken meegenomen die meer dan 30 cases hebben

USE ALL.
COMPUTE filter_$=(Aantal_Praktijken >= 30).
VARIABLE LABELS filter_$ 'Aantal_Praktijken >= 30 (FILTER)'.
VALUE LABELS filter_$ 0 'Not Selected' 1 'Selected'.
FORMATS filter_$ (f1.0).
FILTER BY filter_$.
EXECUTE.

* 1) Allereerst een nieuwe variabelen aanmaken. Eén voor de groep (bestaande uit behandelepisodes) die wel een herhaalde meting heeft afgenomen en één voor de groep die dat neit heeft gedaan.

* Eerst frequencies bepalen van uitgevoerde herhaalde metingen met de NPRS, QBPDS en de PSK:

FREQUENCIES Herhaalde_meting_NPRS Herhaalde_meting_QBPDS Herhaalde_meting_PSK_A1.

* N-totale cohort = 213.245
* NPRS herhaalde meting = 1 = 58.165
* QBPDS herhaalde meting = 1 = 25.790
* PSK herhaalde meting = 1 = 77.389

* Nieuwe variabele aanmaken waarin per behandelepisode gekeken wordt of er één of meerdere herhaalde metingen zijn uitgevoerd. Gebruikmakend van die variabele kunnen we het cohort in tweeen
verdelen: een groep die wel een herhaalde meting heeft afgenomen en een groep waarbij dat niet is gedaan. Die twee groepen willen we met elkaar gaan vergelijken vwb de afh var-en: Age, gender & Chronicity

COMPUTE HH_Meting=Herhaalde_meting_NPRS = 1 OR Herhaalde_meting_QBPDS = 1 OR 
    Herhaalde_meting_PSK_A1 = 1.
EXECUTE.

FREQUENCIES VARIABLES=HH_Meting PraktijkOrganisatieAgbcode
  /ORDER=ANALYSIS.

* N-totale cohort = 213.245
* Geen herhaalde meting (NPRS of QBPDS of PSK) N = 124.393
* Wel herhaalde meting (NPRS of QBPDS of PSK) N = 88.852

*4-4-2021: 
* Aantal analyses toegevoegd om voor bovenstaande analyse per categorie HH-meting [JA/NEE] te kunnen bepalen wat het aantal geincludeerde praktijken is.

* Eerst de categorie [NEE] geselecteerd en het aantal pratkijken bepaald:

USE ALL.
COMPUTE filter_$=(Aantal_praktijken >= 30 & HH_Meting = 0).
VARIABLE LABELS filter_$ 'Aantal_praktijken >= 30 & HH_Meting = 0 (FILTER)'.
VALUE LABELS filter_$ 0 'Not Selected' 1 'Selected'.
FORMATS filter_$ (f1.0).
FILTER BY filter_$.
EXECUTE.

FREQUENCIES VARIABLES=HH_Meting PraktijkOrganisatieAgbcode
  /ORDER=ANALYSIS.

* N-totaal is correct: Geen herhaalde meting (NPRS of QBPDS of PSK) N = 124.393
* Aantal praktijken bepaald door de tabel naar Excel te kopieren en aantal rijen te tellen.
* aantal praktijken = 865

USE ALL.
COMPUTE filter_$=(Aantal_praktijken >= 30 & HH_Meting = 1).
VARIABLE LABELS filter_$ 'Aantal_praktijken >= 30 & HH_Meting = 1 (FILTER)'.
VALUE LABELS filter_$ 1 'Not Selected' 0 'Selected'.
FORMATS filter_$ (f1.0).
FILTER BY filter_$.
EXECUTE.

FREQUENCIES VARIABLES=HH_Meting PraktijkOrganisatieAgbcode
  /ORDER=ANALYSIS.

* N-totaal is correct: Wel herhaalde meting (NPRS of QBPDS of PSK) N = 88.852
* Aantal praktijken bepaald door de tabel naar Excel te kopieren en aantal rijen te tellen.
* aantal praktijken = 775


* Twee variabelen aanmaken voor WEL of Geen herhaalde meting, die groepen kunnen we vervolgens met elkaar vergelijkhen vwb de afh var-en (Age, Gender & Chronicity):

RECODE HH_Meting (0=SYSMIS) (1=1) INTO HH_Meting_Done.
EXECUTE.

RECODE HH_Meting (0=1) (1=SYSMIS) INTO NO_HH_Meting.
EXECUTE.

FREQUENCIES VARIABLES=HH_Meting_Done NO_HH_Meting
  /ORDER=ANALYSIS.

* HH_Meting_Done:
* N-totale cohort = 213.245 (100%)
* Wel herhaalde meting (NPRS of QBPDS of PSK) N = 88.852 (41.7%)
* SYSMIS --> Geen herhaalde meting (NPRS of QBPDS of PSK) N = 124.393 (58.3%)

* NO_HH_Meting:
* N-totale cohort = 213.245  (100%)
* Geen herhaalde meting (NPRS of QBPDS of PSK) N = 124.393 (41.7%)
* SYSMIS --> Wel herhaalde meting (NPRS of QBPDS of PSK) N = 88.852 (58.3%)


* 2) Vervolgens willen we de verschillen tussen beide groepen (van hierboven) in kaart te brengen. Deze verschillen brengen wij in kaart op de afh variabelen 'leeftijd', 'Geslacht', 
'Duurfunctioneringsproblemen' (chronicity of complaints) & 'Aantal' (number of treatments).

* Voordat we die verschillen in kaart kunnen brengen dien ik: 

* I) alle variabelen weer te selecteren, de variabele 'Geslacht' te hercoderen en omzetten in een percentage; 
* II) de selectie weer aan te passen ('robuustheid'), alle praktijken met minimaal 30 patienten worden weer geincludeerd; 
* III) Independent samples T-test uitvoeren op Leeftijd, Geslacht, Duur en aantal behandelingen.

* I) alle variabelen weer te selecteren, de variabele 'Geslacht' te hercoderen en omzetten in een percentage; 

* geslacht wil ik in een percentage uitdrukken, om zodoende de verschillen tussen beide groepen te kunnen bepalen. Daarom de 'nullen' en 'enen' omzetten in percentages in twee losse variabelen.

USE ALL.

* Kolom Mannen aanmaken.

RECODE Geslacht (1=1) (2=0) (ELSE=0) INTO Mannen.
VARIABLE LABELS  Mannen 'Mannelijke patienten'.
EXECUTE.


* Kolom Vrouwen aanmaken.

RECODE Geslacht (1=0) (2=1) (ELSE=0) INTO Vrouwen.
VARIABLE LABELS  Vrouwen 'Vrouwelijke patienten'.
EXECUTE.

* POAGB2 aanmaken..

RECODE PraktijkOrganisatieAgbcode (ELSE=Copy) INTO POAGBC2.
EXECUTE.


* Variabelen aanmaken die PER PRAKTIJK de totale N voor mannen en vrouwen optelt en weergeeft in een variabele

* N Mannen

AGGREGATE
  /OUTFILE=* MODE=ADDVARIABLES
  /BREAK=Geslacht POAGBC2
  /Mannen_sum=SUM(Mannen).

* N Vrouwen

AGGREGATE
  /OUTFILE=* MODE=ADDVARIABLES
  /BREAK=Geslacht POAGBC2
  /Vrouwen_sum=SUM(Vrouwen).

* Geslacht in andere variabele omzetten, waarbij mannen en vrouwn allebei de waarde 1 krijgen.

RECODE Geslacht (1=Copy) (2=1) INTO Geslacht_2.
EXECUTE.

* Geslacht_2 aggregeren op POAGB2 binnen de dataset, zodat ik per praktijk inzichtlijk heb hoeveel behandelepisodes met een geslacht zijn geincludeerd.


AGGREGATE
  /OUTFILE=* MODE=ADDVARIABLES
  /BREAK=POAGBC2
  /Geslacht_2_sum=SUM(Geslacht_2).

* Variabele maken om percentage mannen aan te geven:

COMPUTE Percentage_MAN=(Mannen_sum/Geslacht_2_sum) * 100.
EXECUTE.

* de 'nullen' als SYSMIS aanmerken:

RECODE Percentage_MAN (0=SYSMIS).
EXECUTE.

* Variabele maken om percentage vrouwen aan te geven:

COMPUTE Percentage_VROUW=(Vrouwen_sum/Geslacht_2_sum) * 100.
EXECUTE.

* de 'nullen' als SYSMIS aanmerken:

RECODE Percentage_VROUW (0=SYSMIS).
EXECUTE.


* Uit analyses voor Table 2 (appendix II) is gebleken dat duurfunctioneringsproblemen  een raar verloop (de SD) vertoond.

 * FREQUENCIES Duurfunctioneringsproblemen_mean.
 * exe.

* Frequencies toont een aantal excessen, veroorzaakt door fouten.

* Excessen verwijderen om normaler beeld te krijgen.

 * RECODE Duurfunctioneringsproblemen_mean (100 thru Highest=SYSMIS) (ELSE=COPY) INTO 
    Duurfunctioneringsproblemen_mean_II.
 * EXECUTE.


* II) de selectie weer aan te passen ('robuustheid'), alle praktijken met minimaal 30 patienten worden weer geincludeerd; 

* Vanaf hier enkel robuuste data selecteren
* Robuuste data wordt verwacht wanneer alleen praktijken worden meegenomen in de analyse wanneer zij 30 of meer cases hebben (artikel Hox)
* Voor deze analyse wordt uit het databestand dan ook enkel de de praktijken meegenomen die meer dan 30 cases hebben

USE ALL.
COMPUTE filter_$=(Aantal_Praktijken >= 30).
VARIABLE LABELS filter_$ 'Aantal_Praktijken >= 30 (FILTER)'.
VALUE LABELS filter_$ 0 'Not Selected' 1 'Selected'.
FORMATS filter_$ (f1.0).
FILTER BY filter_$.
EXECUTE.

* Bepalen of alle episodes zijn ingevuld voor de afhankelijke variabelen.

FREQUENCIES Aantal leeftijd Duurfunctioneringsproblemen Percentage_VROUW Percentage_MAN.
exe.

* Dat blijkt het geval. We hebben van alle afh vars 213.245 behandel episodes.

* III) Independent samples T-test uitvoeren op Leeftijd, Geslacht, Duur en aantal behandelingen.

*Idealiter vind ik geen verschillen, dan is er geen BIAS in de data geslopen obv de opt-in/opt-out keuzes.

T-TEST GROUPS=HH_Meting(0 1)
  /MISSING=ANALYSIS
  /VARIABLES=Aantal leeftijd Duurfunctioneringsproblemen Percentage_VROUW Percentage_MAN
  /CRITERIA=CI(.95).

FREQUENCIES Duurfunctioneringsproblemen.
EXECUTE.

* Levert wel heel gekke uitschieters op. Lijkt onbetrouwbaar. Ik zeg deleten.

* Deze analyse levert op dat beide groepen (gebaseerd op de Mediaan Opt-in) op sommige variabelen WEL en op anderen GEEN verschil tonen. Zie hieronder:

*                                                                                     WEL HH_Meting                              GEEN HH_Meting                               T-test result
* Number of treatments 'Aantal' (mean)                               8,10 (SD: 8,835)                              6,01 (SD: 8,328)                                  p-value: 0,000**
* Age 'leeftijd' (mean)                                                        53,1882 (SD: 17,14393)                     51,8268 (SD: 17,19829)                       p-value: 0,000**
* Duur 'Duurfunctioneringsproblemen' (weeks)                     32,65 (SD: 126,862)                          34,97 (SD: 130,495)                            p-value: 0,000**
* Female 'Geslacht' (%)                                                    55,5733 (SD: 5,73)                            55,6973 (SD: 6,05)                              p-value: 0,000**


********************************************************************Tabel 4 Appendix II  Known Groups Validity at Practice level ******************************************************************************


* Benodigdde databestand openen:

GET
  FILE='H:\Sectie3_NAHC\Kwaliteit in beweging\Algemeen\Data\Ruw en schoon\data aanlevering 11-8-2017\Renske\SPSS\Table 1\20190315_dataset1_table1.sav'.
DATASET NAME DataSet1 WINDOW=FRONT.

USE ALL.
DATASET DECLARE Aantal_praktijken.
AGGREGATE
  /OUTFILE='Aantal_praktijken'
  /BREAK=PraktijkOrganisatieAgbcode
  /N_BREAK=N.


DATASET ACTIVATE DataSet1.
SORT CASES BY PraktijkOrganisatieAgbcode.
DATASET ACTIVATE Aantal_praktijken.
SORT CASES BY PraktijkOrganisatieAgbcode.
DATASET ACTIVATE DataSet1.
MATCH FILES /FILE=*
  /TABLE='Aantal_praktijken'
  /BY PraktijkOrganisatieAgbcode.
EXECUTE.

RENAME VARIABLES N_BREAK = Aantal_praktijken.

***********************************aantal cases per praktijk***********************************************

DATASET DECLARE Aantal_patienten_PROM_praktijk.
AGGREGATE
  /OUTFILE='Aantal_patienten_PROM_praktijk'
  /BREAK=PraktijkOrganisatieAgbcode
  /Verschil_NPRS_n_praktijk=N(Verschil_NPRS) 
  /Verschil_QBPDS_n_praktijk=N(Verschil_QBPDS) 
  /Verschil_PSK_A1_n_praktijk=N(Verschil_PSK_A1).

SORT CASES BY PraktijkOrganisatieAgbcode.
DATASET ACTIVATE Aantal_patienten_PROM_praktijk.
SORT CASES BY PraktijkOrganisatieAgbcode.
DATASET ACTIVATE DataSet1.
MATCH FILES /FILE=*
  /TABLE='Aantal_patienten_PROM_praktijk'
  /BY PraktijkOrganisatieAgbcode.
EXECUTE.

* Vanaf hier enkel robuuste data selecteren om de vergelijking te maken.
* Robuuste data wordt verwacht wanneer alleen praktijken worden meegenomen in de analyse wanneer zij 30 of meer cases hebben (artikel Hox)
* Voor deze analyse wordt uit het databestand dan ook enkel de de praktijken meegenomen die meer dan 30 cases hebben


************************************************* NPRS praktijklevel *******************************************************


* NPRS kent een tweetal verschilscores die hoger zijn dan -10. Die deleten.

RECODE Verschil_NPRS (-15=SYSMIS) (-69=SYSMIS).
EXECUTE.

* Om van de Known-Groups (acute en chronische patienten o.b.v. 'Duur_2cat') de beschrijvende gegevens te verzamelen selecteren we achtereenvolgens de acute (=0) en de chronische (=1) group.

*Selectie NPRS, verschilscore en duurcat=0 "Acuut"

USE ALL.
COMPUTE filter_$=(Verschil_NPRS_n_praktijk >= 30 & Verschil_NPRS >= -10 & duur_2cat = 0).
VARIABLE LABELS filter_$ 'Verschil_NPRS_n_praktijk >= 30 & Verschil_NPRS >= -10 duur_2cat = 0 (FILTER)'.
VALUE LABELS filter_$ 0 'Not Selected' 1 'Selected'.
FORMATS filter_$ (f1.0).
FILTER BY filter_$.
EXECUTE.

* Verzamelen descriptives van de afhankelijke variabelen 'aantal behandelingen' en 'verschilscore NPRS'
* Selectie ACUUT (=0)

DESCRIPTIVES VARIABLES=Aantal Verschil_NPRS
  /STATISTICS=MEAN STDDEV MIN MAX.

* ik voeg ook de frequencies toe om inzicht te krijgen in de min:max waarden en de SDs
* 4-4-2021: op advies van de reviewer ga ik ook bepalen wat het aantal praktijken is dat de data heeft geleverd. Daarvoor maak ik een (naar Excel) te exporteren tabel.
* n-prakijken = 405

FREQUENCIES VARIABLES=Aantal Verschil_NPRS PraktijkOrganisatieAgbcode
  /ORDER=ANALYSIS.

*Selectie NPRS, verschilscore en duurcat=1 "Chronisch"
*selectie Chronisch.

USE ALL.
COMPUTE filter_$=(Verschil_NPRS_n_praktijk >= 30 & Verschil_NPRS >= -10 & duur_2cat = 1).
VARIABLE LABELS filter_$ 'Verschil_NPRS_n_praktijk >= 30 & Verschil_NPRS >= -10 duur_2cat =1 (FILTER)'.
VALUE LABELS filter_$ 0 'Not Selected' 1 'Selected'.
FORMATS filter_$ (f1.0).
FILTER BY filter_$.
EXECUTE.

DESCRIPTIVES VARIABLES=Aantal Verschil_NPRS
  /STATISTICS=MEAN STDDEV MIN MAX.

* ik voeg ook de frequencies toe om inzicht te krijgen in de min:max waarden en de SDs
* 4-4-2021: op advies van de reviewer ga ik ook bepalen wat het aantal praktijken is dat de data heeft geleverd. Daarvoor maak ik een (naar Excel) te exporteren tabel.
* n-prakijken = 350

FREQUENCIES VARIABLES=Aantal Verschil_NPRS PraktijkOrganisatieAgbcode
  /ORDER=ANALYSIS.


* t-test uitvoeren

USE ALL.
COMPUTE filter_$=(Verschil_NPRS_n_praktijk >= 30 & Verschil_NPRS >= -10).
VARIABLE LABELS filter_$ 'Verschil_NPRS_n_praktijk >= 30 & Verschil_NPRS >= -10'.
VALUE LABELS filter_$ 0 'Not Selected' 1 'Selected'.
FORMATS filter_$ (f1.0).
FILTER BY filter_$.
EXECUTE.

* Independent samples T-test uitvoeren:

T-TEST GROUPS=duur_2cat(0 1)
  /MISSING=ANALYSIS
  /VARIABLES=Aantal Verschil_NPRS
  /CRITERIA=CI(.95).


************************************************* QBPDS praktijklevel *******************************************************

* Om van de Known-Groups (acute en chronische patienten o.b.v. 'Duur_2cat') de beschrijvende gegevens te verzamelen selecteren we achtereenvolgens de acute (=0) en de chronische (=1) group.

*Selectie QBPDS, verschilscore en duurcat=0 "Acuut"

USE ALL.
COMPUTE filter_$=(Verschil_QBPDS_n_praktijk >= 30 & Verschil_QBPDS >= -100 & duur_2cat = 0).
VARIABLE LABELS filter_$ 'Verschil_QBPDS_n_praktijk >= 30 & Verschil_QBPDS >= -100 & duur_2cat = 0 (FILTER)'.
VALUE LABELS filter_$ 0 'Not Selected' 1 'Selected'.
FORMATS filter_$ (f1.0).
FILTER BY filter_$.
EXECUTE.

* Verzamelen descriptives van de afhankelijke variabelen 'aantal behandelingen' en 'verschilscore QBPDS'
* Selectie ACUUT (=0)

DESCRIPTIVES VARIABLES=Aantal Verschil_QBPDS
  /STATISTICS=MEAN STDDEV MIN MAX.


* ik voeg ook de frequencies toe om inzicht te krijgen in de min:max waarden en de SDs
* 4-4-2021: op advies van de reviewer ga ik ook bepalen wat het aantal praktijken is dat de data heeft geleverd. Daarvoor maak ik een (naar Excel) te exporteren tabel.
* n-prakijken = 204

FREQUENCIES VARIABLES=Aantal Verschil_QBPDS  PraktijkOrganisatieAgbcode
  /ORDER=ANALYSIS.

*Selectie QBPDS, verschilscore en duurcat=1 "Chronisch"
*selectie Chronisch.

USE ALL.
COMPUTE filter_$=(Verschil_QBPDS_n_praktijk >= 30 & Verschil_QBPDS >= -100 & duur_2cat = 1).
VARIABLE LABELS filter_$ 'Verschil_QBPDS_n_praktijk >= 30 & Verschil_QBPDS >= -100 & duur_2cat = 1 (FILTER)'.
VALUE LABELS filter_$ 0 'Not Selected' 1 'Selected'.
FORMATS filter_$ (f1.0).
FILTER BY filter_$.
EXECUTE.

DESCRIPTIVES VARIABLES=Aantal Verschil_QBPDS
  /STATISTICS=MEAN STDDEV MIN MAX.

* ik voeg ook de frequencies toe om inzicht te krijgen in de min:max waarden en de SDs
* 4-4-2021: op advies van de reviewer ga ik ook bepalen wat het aantal praktijken is dat de data heeft geleverd. Daarvoor maak ik een (naar Excel) te exporteren tabel.
* n-prakijken = 186

FREQUENCIES VARIABLES=Aantal Verschil_QBPDS  PraktijkOrganisatieAgbcode
  /ORDER=ANALYSIS.


* t-test uitvoeren

USE ALL.
COMPUTE filter_$=(Verschil_QBPDS_n_praktijk >= 30 & Verschil_QBPDS >= -100).
VARIABLE LABELS filter_$ 'Verschil_QBPDS_n_praktijk >= 30 & Verschil_QBPDS >= -100'.
VALUE LABELS filter_$ 0 'Not Selected' 1 'Selected'.
FORMATS filter_$ (f1.0).
FILTER BY filter_$.
EXECUTE.

* Independent samples T-test uitvoeren:

T-TEST GROUPS=duur_2cat(0 1)
  /MISSING=ANALYSIS
  /VARIABLES=Aantal Verschil_QBPDS
  /CRITERIA=CI(.95).


**********************************************************************PSK***************************************************************************

* Om van de Known-Groups (acute en chronische patienten o.b.v. 'Duur_2cat') de beschrijvende gegevens te verzamelen selecteren we achtereenvolgens de acute (=0) en de chronische (=1) group.

*Selectie PSK, verschilscore en duurcat=0 "Acuut"

USE ALL.
COMPUTE filter_$=(Verschil_PSK_A1_n_praktijk >= 30 & Verschil_PSK_A1 >= -10  & duur_2cat = 0).
VARIABLE LABELS filter_$ 'Verschil_PSK_A1_n_praktijk >= 30 & Verschil_PSK_A1 >= -10  & duur_2cat = 0 (FILTER)'.
VALUE LABELS filter_$ 0 'Not Selected' 1 'Selected'.
FORMATS filter_$ (f1.0).
FILTER BY filter_$.
EXECUTE.


* Verzamelen descriptives van de afhankelijke variabelen 'aantal behandelingen' en 'verschilscore QBPDS'
* Selectie ACUUT (=0)

DESCRIPTIVES VARIABLES=Aantal Verschil_PSK_A1
  /STATISTICS=MEAN STDDEV MIN MAX.


* ik voeg ook de frequencies toe om inzicht te krijgen in de min:max waarden en de SDs
* 4-4-2021: op advies van de reviewer ga ik ook bepalen wat het aantal praktijken is dat de data heeft geleverd. Daarvoor maak ik een (naar Excel) te exporteren tabel.
* n-prakijken = 500

FREQUENCIES VARIABLES=Aantal Verschil_PSK_A1   PraktijkOrganisatieAgbcode
  /ORDER=ANALYSIS.


*Selectie PSK_A1, verschilscore en duurcat=1 "Chronisch"
*selectie Chronisch.

USE ALL.
COMPUTE filter_$=(Verschil_PSK_A1_n_praktijk >= 30 & Verschil_PSK_A1 >= -10  & duur_2cat = 1).
VARIABLE LABELS filter_$ 'Verschil_PSK_A1_n_praktijk >= 30 & Verschil_PSK_A1 >= -10  & duur_2cat = 1 (FILTER)'.
VALUE LABELS filter_$ 0 'Not Selected' 1 'Selected'.
FORMATS filter_$ (f1.0).
FILTER BY filter_$.
EXECUTE.

DESCRIPTIVES VARIABLES=Aantal Verschil_PSK_A1
  /STATISTICS=MEAN STDDEV MIN MAX.

* ik voeg ook de frequencies toe om inzicht te krijgen in de min:max waarden en de SDs
* 4-4-2021: op advies van de reviewer ga ik ook bepalen wat het aantal praktijken is dat de data heeft geleverd. Daarvoor maak ik een (naar Excel) te exporteren tabel.
* n-prakijken = 439

FREQUENCIES VARIABLES=Aantal Verschil_PSK_A1  PraktijkOrganisatieAgbcode
  /ORDER=ANALYSIS.


* t-test uitvoeren

USE ALL.
COMPUTE filter_$=(Verschil_PSK_A1_n_praktijk >= 30 & Verschil_PSK_A1 >= -10 ).
VARIABLE LABELS filter_$ 'Verschil_PSK_A1_n_praktijk >= 30 & Verschil_PSK_A1 >= -10'.
VALUE LABELS filter_$ 0 'Not Selected' 1 'Selected'.
FORMATS filter_$ (f1.0).
FILTER BY filter_$.
EXECUTE.

* Independent samples T-test uitvoeren:

T-TEST GROUPS=duur_2cat(0 1)
  /MISSING=ANALYSIS
  /VARIABLES=Aantal Verschil_PSK_A1
  /CRITERIA=CI(.95).


**********************************************************************Aantallen (PSK OR NPRS OR QBPDS)***************************************************************************

* Bepalen aantal behandelingen acuut VS chronisch (door de behandelepisodes te selecteren die ofwel een hh meting met de NPRS, de QBPDS of de PSK hebben gehad)

USE ALL.
COMPUTE filter_$=(Verschil_NPRS_n_praktijk >= 30 & Verschil_NPRS >= -10 OR Verschil_QBPDS_n_praktijk >= 30 & Verschil_QBPDS >= -100 OR Verschil_PSK_A1_n_praktijk >= 30 & Verschil_PSK_A1 >= -10).
VARIABLE LABELS .
VALUE LABELS .
FORMATS filter_$ (f1.0).
FILTER BY filter_$.
EXECUTE.

FREQUENCIES VARIABLES=PraktijkOrganisatieAgbcode duur_2cat
  /ORDER=ANALYSIS.

T-TEST GROUPS=duur_2cat(0 1)
  /MISSING=ANALYSIS
  /VARIABLES=Aantal Verschil_NPRS Verschil_QBPDS Verschil_PSK_A1
  /CRITERIA=CI(.95).

* 4-4-2021: op advies van de reviewer dien ik per categorie (acuut vs chronisch) te bepalen wat het aantal geincludeerde praktijken is dat het gemiddeld aantal behandelingen per episode bepaald (in beide categorieen)

USE ALL.
COMPUTE filter_$=(Verschil_NPRS_n_praktijk >= 30 & Verschil_NPRS >= -10 & duur_2cat=0 OR Verschil_QBPDS_n_praktijk >= 30 & Verschil_QBPDS >= -100 & duur_2cat=0 OR Verschil_PSK_A1_n_praktijk >= 30 & Verschil_PSK_A1 >= -10 & duur_2cat=0).
VARIABLE LABELS .
VALUE LABELS .
FORMATS filter_$ (f1.0).
FILTER BY filter_$.
EXECUTE.

FREQUENCIES VARIABLES=PraktijkOrganisatieAgbcode duur_2cat
  /ORDER=ANALYSIS.

* n-episodes acuut=65.284
526 praktijken

USE ALL.
COMPUTE filter_$=(Verschil_NPRS_n_praktijk >= 30 & Verschil_NPRS >= -10 & duur_2cat=1 OR Verschil_QBPDS_n_praktijk >= 30 & Verschil_QBPDS >= -100 & duur_2cat=1 OR Verschil_PSK_A1_n_praktijk >= 30 & Verschil_PSK_A1 >= -10 & duur_2cat=1).
VARIABLE LABELS .
VALUE LABELS .
FORMATS filter_$ (f1.0).
FILTER BY filter_$.
EXECUTE.

FREQUENCIES VARIABLES=PraktijkOrganisatieAgbcode duur_2cat
  /ORDER=ANALYSIS.

* n-episodes chronisch=18.658
472 praktijken


********************************************************************Tabel 2 Mean PROM scores at Practice level ******************************************************************************

* ???? Juliette: Hier command invoeren om alle openstaande databases te sluiten.

************************************************ Nu aantal cases/patiënten bepalen waarbij de NPRS. QBPDS, PSK is afgenomen zowel op praktijkniveau*******************************

GET
  FILE='H:\Sectie3_NAHC\Kwaliteit in beweging\Algemeen\Data\Ruw en schoon\data aanlevering 11-8-2017\Renske\SPSS\Table 1\20190315_dataset1_table1.sav'.
DATASET NAME DataSet1 WINDOW=FRONT.

************************************aantal cases per praktijk***********************************************

DATASET DECLARE Aantal_patienten_PROM_praktijk.
AGGREGATE
  /OUTFILE='Aantal_patienten_PROM_praktijk'
  /BREAK=PraktijkOrganisatieAgbcode
  /Verschil_NPRS_n_praktijk=N(Verschil_NPRS) 
  /Verschil_QBPDS_n_praktijk=N(Verschil_QBPDS) 
  /Verschil_PSK_A1_n_praktijk=N(Verschil_PSK_A1).

SORT CASES BY PraktijkOrganisatieAgbcode.
DATASET ACTIVATE Aantal_patienten_PROM_praktijk.
SORT CASES BY PraktijkOrganisatieAgbcode.
DATASET ACTIVATE DataSet1.
MATCH FILES /FILE=*
  /TABLE='Aantal_patienten_PROM_praktijk'
  /BY PraktijkOrganisatieAgbcode.
EXECUTE.

***************************NPRS praktijklevel ********************************

USE ALL.
COMPUTE filter_$=(Verschil_NPRS_n_praktijk >= 30 & Verschil_NPRS >= -10).
VARIABLE LABELS filter_$ 'Verschil_NPRS_n_praktijk >= 30 & Verschil_NPRS >= -10 (FILTER)'.
VALUE LABELS filter_$ 0 'Not Selected' 1 'Selected'.
FORMATS filter_$ (f1.0).
FILTER BY filter_$.
EXECUTE.

*___________________________________________________________________
* Aantallen patienten

FREQUENCIES VARIABLES=BehandelaarID PraktijkOrganisatieAgbcode
  /FORMAT=LIMIT(10)
  /ORDER=ANALYSIS.

* N= 54.904

*___________________________________________________________________
* Gemiddelde beginscore NPRS en gemiddelde verschilscore NPRS

FREQUENCIES VARIABLES=Begin_NPRS Verschil_NPRS Eind_NPRS
  /NTILES=4
  /STATISTICS=STDDEV VARIANCE RANGE MINIMUM MAXIMUM MEAN MEDIAN SKEWNESS SESKEW KURTOSIS SEKURT
  /ORDER=ANALYSIS.

* Severity at baseline Mean (SD): 6.33 (1.80)
* Difference T0-Tend Mean (SD): -4.16 (2.52)
* Eindscore Mean (SD): 2.17 (2.12)
* N=54.906

*___________________________________________________________________
* Percentage (%) vrouwen

FREQUENCIES VARIABLES=Geslacht
  /NTILES=4
  /STATISTICS=STDDEV MINIMUM MAXIMUM MEAN
  /ORDER=ANALYSIS.

* Vrouw = 30.247 (55.1%) (patienten totaal (N)=54.906)


*___________________________________________________________________
* Gemiddelde leeftijd incl SD

DESCRIPTIVES VARIABLES=leeftijd
  /STATISTICS=MEAN STDDEV VARIANCE RANGE MIN MAX SEMEAN KURTOSIS SKEWNESS.

* mean = 52.96 (17,09 SD) (patienten totaal (N)=54.906)

*___________________________________________________________________
* Chroniciteit

FREQUENCIES VARIABLES=duur_2cat
  /NTILES=4
  /STATISTICS=STDDEV VARIANCE RANGE MINIMUM MAXIMUM MEAN MEDIAN SKEWNESS SESKEW KURTOSIS SEKURT
  /ORDER=ANALYSIS.

* duur < 3 months= 43.467 (79,2%) (patienten totaal (N)=54.906)

*___________________________________________________________________
* Aantal unieke PraktijkOrganisatieAgbcode

* Identify Duplicate Cases.
SORT CASES BY PraktijkOrganisatieAgbcode(A).
MATCH FILES
  /FILE=*
  /BY PraktijkOrganisatieAgbcode
  /FIRST=PrimaryFirst
  /LAST=PrimaryLast.
DO IF (PrimaryFirst).
COMPUTE  MatchSequence1=1-PrimaryLast.
ELSE.
COMPUTE  MatchSequence1=MatchSequence1+1.
END IF.
LEAVE  MatchSequence1.
FORMATS  MatchSequence1 (f7).
COMPUTE  InDupGrp=MatchSequence1>0.
SORT CASES InDupGrp(D).
MATCH FILES
  /FILE=*
  /DROP=PrimaryFirst InDupGrp MatchSequence1.
VARIABLE LABELS  PrimaryLast 'Indicator of each last matching case as Primary'.
VALUE LABELS  PrimaryLast 0 'Duplicate Case' 1 'Primary Case'.
VARIABLE LEVEL  PrimaryLast (ORDINAL).
FREQUENCIES VARIABLES=PrimaryLast.
EXECUTE.

*????? JULIETTE. Het aantal praktijken is gebaseerd op deze analyse 78, terwijl in werkelijkheid het er 405 zijn (zie hieronder). Graag je advies.

DELETE VARIABLES PrimaryLast.

* Om het aantal praktijken te testen draai ik een frequency command op de gemaakte selectie. De kolom met de Valid PraktijkOrganisatieAGBcodes knip ik naar Excel om ze te tellen:

FREQUENCIES VARIABLES=PraktijkOrganisatieAgbcode
  /NTILES=4
  /STATISTICS=STDDEV MINIMUM MAXIMUM MEAN
  /ORDER=ANALYSIS.

* N=405 na (handmatige) telling in Excel

*___________________________________________________________________
*Aantal fysiotherapeuten

* Identify Duplicate Cases.
SORT CASES BY BehandelaarID(A).
MATCH FILES
  /FILE=*
  /BY BehandelaarID
  /FIRST=PrimaryFirst
  /LAST=PrimaryLast.
DO IF (PrimaryFirst).
COMPUTE  MatchSequence1=1-PrimaryLast.
ELSE.
COMPUTE  MatchSequence1=MatchSequence1+1.
END IF.
LEAVE  MatchSequence1.
FORMATS  MatchSequence1 (f7).
COMPUTE  InDupGrp=MatchSequence1>0.
SORT CASES InDupGrp(D).
MATCH FILES
  /FILE=*
  /DROP=PrimaryFirst InDupGrp MatchSequence1.
VARIABLE LABELS  PrimaryLast 'Indicator of each last matching case as Primary'.
VALUE LABELS  PrimaryLast 0 'Duplicate Case' 1 'Primary Case'.
VARIABLE LEVEL  PrimaryLast (ORDINAL).
FREQUENCIES VARIABLES=PrimaryLast.
EXECUTE.

* ????? JULIETTE. Het aantal praktijken is gebaseerd op deze analyse 525, terwijl in werkelijkheid het er  3.328 moeten zijn. Graag je advies.

DELETE VARIABLES PrimaryLast.

* Om het aantal praktijken te testen draai ik een frequency command op de gemaakte selectie. De kolom met de Valid BehandelaarID knip ik naar Excel om ze te tellen:

FREQUENCIES VARIABLES=BehandelaarID
  /NTILES=4
  /STATISTICS=STDDEV MINIMUM MAXIMUM MEAN
  /ORDER=ANALYSIS.

* N=3.328 na (handmatige) telling in Excel


************************************************* QBPDS praktijklevel *******************************************************

USE ALL.
COMPUTE filter_$=(Verschil_QBPDS_n_praktijk >= 30 & Verschil_QBPDS >= -100).
VARIABLE LABELS filter_$ 'Verschil_QBPDS_n_praktijk >= 30 & Verschil_QBPDS >= -100 (FILTER)'.
VALUE LABELS filter_$ 0 'Not Selected' 1 'Selected'.
FORMATS filter_$ (f1.0).
FILTER BY filter_$.
EXECUTE.

*___________________________________________________________________
* Aantallen patienten

FREQUENCIES VARIABLES=BehandelaarID PraktijkOrganisatieAgbcode
  /ORDER=ANALYSIS.

* n= 21.758

* Aantal fysio's en praktijken uitgezocht door de outputtabel van deze command te kopieren naar Excel en de PraktijkAGBs te tellen
* uitkomst FYSIO's: 1.573 ZIE OOK VERDEROP, IK HAD DIE AL UITGEDRAAID.
* uitkomst PRAKTIJKEN: 204

*___________________________________________________________________
* Gemiddelde beginscore QBPDS en gemiddelde verschilscore QBPDS

FREQUENCIES VARIABLES=Begin_QBPDS Verschil_QBPDS Eind_QBPDS
  /NTILES=4
  /STATISTICS=STDDEV VARIANCE RANGE MINIMUM MAXIMUM MEAN MEDIAN SKEWNESS SESKEW KURTOSIS SEKURT
  /ORDER=ANALYSIS.

* Severity at baseline Mean (SD): 40.03 (18.40)
* Difference T0-Tend Mean (SD): -26.97 (19.82)
* Eindscore Mean (SD): 13.06 (15.88)
* n= 21.758

*___________________________________________________________________
* Percentage (%) vrouwen

FREQUENCIES VARIABLES=Geslacht
  /NTILES=4
  /STATISTICS=STDDEV MINIMUM MAXIMUM MEAN
  /ORDER=ANALYSIS.

* N=11550 (53.1%) (patienten totaal (N)=21.758)

*___________________________________________________________________
* Gemiddelde leeftijd incl SD

DESCRIPTIVES VARIABLES=leeftijd
  /STATISTICS=MEAN STDDEV VARIANCE RANGE MIN MAX SEMEAN KURTOSIS SKEWNESS.

* Mean 53.00 (SD 16.77) (patienten totaal (N)=21.758)

*___________________________________________________________________
* Chroniciteit

FREQUENCIES VARIABLES=duur_2cat
  /NTILES=4
  /STATISTICS=STDDEV VARIANCE RANGE MINIMUM MAXIMUM MEAN MEDIAN SKEWNESS SESKEW KURTOSIS SEKURT
  /ORDER=ANALYSIS.

* duration < 3 months 80.0% (17.399 patienten) (patienten totaal (N)=21.758)

*___________________________________________________________________
*Aantal fysiotherapeuten
* Identify Duplicate Cases.

SORT CASES BY BehandelaarID(A).
MATCH FILES
  /FILE=*
  /BY BehandelaarID
  /FIRST=PrimaryFirst
  /LAST=PrimaryLast.
DO IF (PrimaryFirst).
COMPUTE  MatchSequence1=1-PrimaryLast.
ELSE.
COMPUTE  MatchSequence1=MatchSequence1+1.
END IF.
LEAVE  MatchSequence1.
FORMATS  MatchSequence1 (f7).
COMPUTE  InDupGrp=MatchSequence1>0.
SORT CASES InDupGrp(D).
MATCH FILES
  /FILE=*
  /DROP=PrimaryFirst InDupGrp MatchSequence1.
VARIABLE LABELS  PrimaryLast 'Indicator of each last matching case as Primary'.
VALUE LABELS  PrimaryLast 0 'Duplicate Case' 1 'Primary Case'.
VARIABLE LEVEL  PrimaryLast (ORDINAL).
FREQUENCIES VARIABLES=PrimaryLast.
EXECUTE.

* *????? JULIETTE. Het aantal praktijken is gebaseerd op deze analyse 39, terwijl in werkelijkheid het er  1.573 moeten zijn. Graag je advies.

DELETE VARIABLES PrimaryLast.

* Om het aantal praktijken te testen draai ik een frequency command op de gemaakte selectie. De kolom met de Valid BehandelaarID knip ik naar Excel om ze te tellen:

FREQUENCIES VARIABLES=BehandelaarID
  /NTILES=4
  /STATISTICS=STDDEV MINIMUM MAXIMUM MEAN
  /ORDER=ANALYSIS.

* N=1.573 na telling in Excel


*___________________________________________________________________
* Aantal unieke PraktijkOrganisatieAgbcode
* Identify Duplicate Cases.

SORT CASES BY PraktijkOrganisatieAgbcode(A).
MATCH FILES
  /FILE=*
  /BY PraktijkOrganisatieAgbcode
  /FIRST=PrimaryFirst
  /LAST=PrimaryLast.
DO IF (PrimaryFirst).
COMPUTE  MatchSequence1=1-PrimaryLast.
ELSE.
COMPUTE  MatchSequence1=MatchSequence1+1.
END IF.
LEAVE  MatchSequence1.
FORMATS  MatchSequence1 (f7).
COMPUTE  InDupGrp=MatchSequence1>0.
SORT CASES InDupGrp(D).
MATCH FILES
  /FILE=*
  /DROP=PrimaryFirst InDupGrp MatchSequence1.
VARIABLE LABELS  PrimaryLast 'Indicator of each last matching case as Primary'.
VALUE LABELS  PrimaryLast 0 'Duplicate Case' 1 'Primary Case'.
VARIABLE LEVEL  PrimaryLast (ORDINAL).
FREQUENCIES VARIABLES=PrimaryLast.
EXECUTE.

* *????? JULIETTE. Het aantal praktijken is gebaseerd op deze analyse 10, terwijl in werkelijkheid het er 204 moeten zijn. Graag je advies

DELETE VARIABLES PrimaryLast.

* Om het aantal praktijken te testen draai ik een frequency command op de gemaakte selectie. De kolom met de Valid BehandelaarID knip ik naar Excel om ze te tellen:

FREQUENCIES VARIABLES=PraktijkOrganisatieAgbcode
  /NTILES=4
  /STATISTICS=STDDEV MINIMUM MAXIMUM MEAN
  /ORDER=ANALYSIS.

* N=204 na telling in Excel


**********************************************************************PSK***************************************************************************

USE ALL.
COMPUTE filter_$=(Verschil_PSK_A1_n_praktijk >= 30 & Verschil_PSK_A1 >= -10).
VARIABLE LABELS filter_$ 'Verschil_PSK_A1_n_praktijk >= 30 & Verschil_PSK_A1 >= -10 (FILTER)'.
VALUE LABELS filter_$ 0 'Not Selected' 1 'Selected'.
FORMATS filter_$ (f1.0).
FILTER BY filter_$.
EXECUTE.

*___________________________________________________________________
* Aantallen patienten

FREQUENCIES VARIABLES=BehandelaarID PraktijkOrganisatieAgbcode
  /ORDER=ANALYSIS.

*n= 73.554

*___________________________________________________________________
* Gemiddelde beginscore PSK en gemiddelde verschilscore PSK

FREQUENCIES VARIABLES=Begin_PSK_A1 Verschil_PSK_A1 Eind_PSK_A1
  /NTILES=4
  /STATISTICS=STDDEV VARIANCE RANGE MINIMUM MAXIMUM MEAN MEDIAN SKEWNESS SESKEW KURTOSIS SEKURT
  /ORDER=ANALYSIS.

* Severity at baseline Mean (SD): 6.89 (1.92)
* Difference T0-Tend Mean (SD): -4.98 (2.73)
* Eindscore Mean (SD): 1.90 (2.35) 
*n= 73.554

*___________________________________________________________________
* Percentage (%) vrouwen

FREQUENCIES VARIABLES=Geslacht
  /NTILES=4
  /STATISTICS=STDDEV MINIMUM MAXIMUM MEAN
  /ORDER=ANALYSIS.

* N=40.695 (55.3%) (patienten totaal (N)=73.554)

*___________________________________________________________________
* Gemiddelde leeftijd incl SD

DESCRIPTIVES VARIABLES=leeftijd
  /STATISTICS=MEAN STDDEV VARIANCE RANGE MIN MAX SEMEAN KURTOSIS SKEWNESS.

* Mean 53.20 (SD 17.21) (patienten totaal (N)=73.554)

*___________________________________________________________________
* Chroniciteit

FREQUENCIES VARIABLES=duur_2cat
  /NTILES=4
  /STATISTICS=STDDEV VARIANCE RANGE MINIMUM MAXIMUM MEAN MEDIAN SKEWNESS SESKEW KURTOSIS SEKURT
  /ORDER=ANALYSIS.

* duration < 3 months 77.9% (57.284 patienten) (patienten totaal (N)=73.554)

*___________________________________________________________________
*Aantal fysiotherapeuten
* Identify Duplicate Cases.

SORT CASES BY BehandelaarID(A).
MATCH FILES
  /FILE=*
  /BY BehandelaarID
  /FIRST=PrimaryFirst
  /LAST=PrimaryLast.
DO IF (PrimaryFirst).
COMPUTE  MatchSequence1=1-PrimaryLast.
ELSE.
COMPUTE  MatchSequence1=MatchSequence1+1.
END IF.
LEAVE  MatchSequence1.
FORMATS  MatchSequence1 (f7).
COMPUTE  InDupGrp=MatchSequence1>0.
SORT CASES InDupGrp(D).
MATCH FILES
  /FILE=*
  /DROP=PrimaryFirst InDupGrp MatchSequence1.
VARIABLE LABELS  PrimaryLast 'Indicator of each last matching case as Primary'.
VALUE LABELS  PrimaryLast 0 'Duplicate Case' 1 'Primary Case'.
VARIABLE LEVEL  PrimaryLast (ORDINAL).
FREQUENCIES VARIABLES=PrimaryLast.
EXECUTE.

* *????? JULIETTE. Het aantal praktijken is gebaseerd op deze analyse 362, terwijl in werkelijkheid het er 4.172 moeten zijn. Graag je advies

DELETE VARIABLES PrimaryLast.

* Om het aantal praktijken te testen draai ik een frequency command op de gemaakte selectie. De kolom met de Valid BehandelaarID knip ik naar Excel om ze te tellen:

FREQUENCIES VARIABLES=BehandelaarID
  /NTILES=4
  /STATISTICS=STDDEV MINIMUM MAXIMUM MEAN
  /ORDER=ANALYSIS.

* N=4.172 na telling in Excel


*___________________________________________________________________
* Aantal unieke PraktijkOrganisatieAgbcode

*Aantal praktijken.
* Identify Duplicate Cases.
SORT CASES BY PraktijkOrganisatieAgbcode(A).
MATCH FILES
  /FILE=*
  /BY PraktijkOrganisatieAgbcode
  /FIRST=PrimaryFirst
  /LAST=PrimaryLast.
DO IF (PrimaryFirst).
COMPUTE  MatchSequence1=1-PrimaryLast.
ELSE.
COMPUTE  MatchSequence1=MatchSequence1+1.
END IF.
LEAVE  MatchSequence1.
FORMATS  MatchSequence1 (f7).
COMPUTE  InDupGrp=MatchSequence1>0.
SORT CASES InDupGrp(D).
MATCH FILES
  /FILE=*
  /DROP=PrimaryFirst InDupGrp MatchSequence1.
VARIABLE LABELS  PrimaryLast 'Indicator of each last matching case as Primary'.
VALUE LABELS  PrimaryLast 0 'Duplicate Case' 1 'Primary Case'.
VARIABLE LEVEL  PrimaryLast (ORDINAL).
FREQUENCIES VARIABLES=PrimaryLast.
EXECUTE.

* *????? JULIETTE. Het aantal praktijken is gebaseerd op deze analyse 91, terwijl in werkelijkheid het er 500 moeten zijn. Graag je advies

DELETE VARIABLES PrimaryLast.

* Om het aantal praktijken te testen draai ik een frequency command op de gemaakte selectie. De kolom met de Valid BehandelaarID knip ik naar Excel om ze te tellen:

FREQUENCIES VARIABLES=PraktijkOrganisatieAgbcode
  /NTILES=4
  /STATISTICS=STDDEV MINIMUM MAXIMUM MEAN
  /ORDER=ANALYSIS.

* N=500 na telling in Excel


GET
  FILE='H:\Sectie3_NAHC\Kwaliteit in beweging\Algemeen\Data\Ruw en schoon\data aanlevering 11-8-2017\Renske\SPSS\Table 1\20190315_dataset1_table1.sav'.
DATASET NAME DataSet1 WINDOW=FRONT.

************************************aantal cases per praktijk***********************************************

DATASET DECLARE Aantal_patienten_PROM_praktijk.
AGGREGATE
  /OUTFILE='Aantal_patienten_PROM_praktijk'
  /BREAK=PraktijkOrganisatieAgbcode
  /Verschil_NPRS_n_praktijk=N(Verschil_NPRS) 
  /Verschil_QBPDS_n_praktijk=N(Verschil_QBPDS) 
  /Verschil_PSK_A1_n_praktijk=N(Verschil_PSK_A1).

SORT CASES BY PraktijkOrganisatieAgbcode.
DATASET ACTIVATE Aantal_patienten_PROM_praktijk.
SORT CASES BY PraktijkOrganisatieAgbcode.
DATASET ACTIVATE DataSet1.
MATCH FILES /FILE=*
  /TABLE='Aantal_patienten_PROM_praktijk'
  /BY PraktijkOrganisatieAgbcode.
EXECUTE.

*----------------------------------------------------------------------------------------------------------------------------------------------
*Developing quality indicators  (Koen) - change scores
*-----------------------------------------------------------------------------------------------------------------------------------------------

****** change score NPRS practice level ********

USE ALL.
COMPUTE filter_$=(Verschil_NPRS_n_praktijk >= 30 & Verschil_NPRS >= -10 & Afgesloten_8wk=1).
VARIABLE LABELS filter_$ 'Verschil_NPRS_n_praktijk >= 30 & Verschil_NPRS >= -10 & Afgesloten_8wk=1  (FILTER)'.
VALUE LABELS filter_$ 0 'Not Selected' 1 'Selected'.
FORMATS filter_$ (f1.0).
FILTER BY filter_$.
EXECUTE.

*___________________________________________________________________
* check for patients

FREQUENCIES VARIABLES=BehandelaarID PraktijkOrganisatieAgbcode
  /ORDER=ANALYSIS.

FREQUENCIES VARIABLES=BehandelaarID PraktijkOrganisatieAgbcode
  /FORMAT=LIMIT(10)
  /ORDER=ANALYSIS.

* N= 54.904


**** Aggregate and center to mean

* De belangrijkste reden om te centreren is om in een regressie-analyse met interacties de multicollineariteit op te lossen (de interactie is het product van de hoofdeffecten, dus die zullen altijd met elkaar correleren). 

AGGREGATE
  /OUTFILE=* MODE=ADDVARIABLES
  /BREAK=PraktijkOrganisatieAgbcode
  /leeftijd_mean_praktijk=MEAN(leeftijd) .
   

COMPUTE leeftijdc_praktijk_NPRS=leeftijd-leeftijd_mean_praktijk.
EXECUTE.

AGGREGATE
  /OUTFILE=* MODE=ADDVARIABLES
  /BREAK=PraktijkOrganisatieAgbcode
  /Begin_NPRS_mean_praktijk=MEAN(Begin_NPRS) .
   

COMPUTE Begin_NPRSc_praktijk=Begin_NPRS-Begin_NPRS_mean_praktijk.
EXECUTE.


**********************************Multilevel analysis NPRS change scores practice level  ***********************************************

* 0 model

MIXED  Verschil_NPRS
  /CRITERIA=CIN(95) MXITER(100) MXSTEP(10) SCORING(1) SINGULAR(0.000000000001) HCONVERGE(0, 
    ABSOLUTE) LCONVERGE(0, ABSOLUTE) PCONVERGE(0.000001, ABSOLUTE)
  /FIXED= | SSTYPE(3)
 /METHOD=ML
  /PRINT=SOLUTION
  /RANDOM=INTERCEPT | SUBJECT(PraktijkOrganisatieAgbcode) COVTYPE(VC) 
 /SAVE=PRED SEPRED.


**ICC: varation practice level/ total variation + varation practice level = .623/5,792 +.623 = .097 = .10

** corrected model with age, duration of complaints, begin score, gender

MIXED  Verschil_NPRS with leeftijdc_praktijk_NPRS duur_2cat Begin_NPRSc_praktijk geslacht
  /CRITERIA=CIN(95) MXITER(100) MXSTEP(10) SCORING(1) SINGULAR(0.000000000001) HCONVERGE(0, 
    ABSOLUTE) LCONVERGE(0, ABSOLUTE) PCONVERGE(0.000001, ABSOLUTE)
  /FIXED= leeftijdc_praktijk_NPRS duur_2cat Begin_NPRSc_praktijk geslacht| SSTYPE(3)
 /METHOD=ML
  /PRINT=SOLUTION
  /RANDOM=INTERCEPT | SUBJECT(PraktijkOrganisatieAgbcode) COVTYPE(VC) 
 /SAVE=PRED SEPRED.

**ICC: varation practice level/ total variation + varation practice level = .685/3.680 +.685 = .156 = .16

DATASET DECLARE AggrMDS_NPRS_praktijklevelinclcat.

AGGREGATE
     /OUTFILE='AggrMDS_NPRS_praktijklevelinclcat'
  /BREAK=PraktijkOrganisatieAgbcode
  /PRED_1_mean=MEAN(PRED_1) 
  /SEPRED_1_mean=MEAN(SEPRED_1) 
  /PRED_2_mean=MEAN(PRED_2) 
  /SEPRED_2_mean=MEAN(SEPRED_2) 
  /Verschil_NPRS_nu=NU(Verschil_NPRS)
  /N_BREAK=N.

DATASET ACTIVATE AggrMDS_NPRS_praktijklevelinclcat.

*Vergelijkingsinterval

COMPUTE LO80=PRED_1_mean - 1.39*SEPRED_1_mean.
COMPUTE UP80=PRED_1_mean + 1.39*SEPRED_1_mean.
COMPUTE LO80C=PRED_2_mean - 1.39*SEPRED_2_mean.
COMPUTE UP80C=PRED_2_mean + 1.39*SEPRED_2_mean.
FORMATS  PRED_1_mean to UP80C  (F8.5).
EXECUTE.

*betrouwbaarheidsinterval

COMPUTE LO95=PRED_1_mean - 1.96*SEPRED_1_mean.
COMPUTE UP95=PRED_1_mean + 1.96*SEPRED_1_mean.
COMPUTE LO95C=PRED_2_mean - 1.96*SEPRED_2_mean.
COMPUTE UP95C=PRED_2_mean + 1.96*SEPRED_2_mean.
FORMATS  PRED_1_mean to UP95C  (F8.5).
EXECUTE.

*Visualiseren in een grafiek

* In Excel

DATASET ACTIVATE DataSet1.

DELETE VARIABLES PRED_1 SEPRED_1 PRED_2 SEPRED_2 leeftijd_mean_praktijk
leeftijdc_praktijk_NPRS
Begin_NPRS_mean_praktijk
Begin_NPRSc_praktijk.

*-----------------------------------------------------------------------------------------------------------------------------------
****** change score PSK_A1 practice level ********
*-----------------------------------------------------------------------------------------------------------------------------------

USE ALL.
COMPUTE filter_$=(Verschil_PSK_A1_n_praktijk >= 30 & Verschil_PSK_A1 >= -10 & Afgesloten_8wk=1).
VARIABLE LABELS filter_$ 'Verschil_PSK_A1_n_praktijk >= 30 & Verschil_PSK_A1 >= -10 & Afgesloten_8wk=1  (FILTER)'.
VALUE LABELS filter_$ 0 'Not Selected' 1 'Selected'.
FORMATS filter_$ (f1.0).
FILTER BY filter_$.
EXECUTE.

*___________________________________________________________________
* check for patients

FREQUENCIES VARIABLES=BehandelaarID PraktijkOrganisatieAgbcode
  /FORMAT=LIMIT(10)
  /ORDER=ANALYSIS.

* N= 73.554 :) 


**** Aggregate and center to mean

AGGREGATE
  /OUTFILE=* MODE=ADDVARIABLES
  /BREAK=PraktijkOrganisatieAgbcode
  /leeftijd_mean_praktijk_PSK_A1=MEAN(leeftijd) .
   

COMPUTE leeftijdc_praktijk_PSK_A1=leeftijd-leeftijd_mean_praktijk_PSK_A1.
EXECUTE.

AGGREGATE
  /OUTFILE=* MODE=ADDVARIABLES
  /BREAK=PraktijkOrganisatieAgbcode
  /Begin_PSK_A1_mean_praktijk=MEAN(Begin_PSK_A1) .
   

COMPUTE Begin_PSK_A1c_praktijk=Begin_PSK_A1-Begin_PSK_A1_mean_praktijk.
EXECUTE.

**********************************Multilevel analysis PSK_A1 change scores practice level  ***********************************************

* 0 model

MIXED  Verschil_PSK_A1
  /CRITERIA=CIN(95) MXITER(100) MXSTEP(10) SCORING(1) SINGULAR(0.000000000001) HCONVERGE(0, 
    ABSOLUTE) LCONVERGE(0, ABSOLUTE) PCONVERGE(0.000001, ABSOLUTE)
  /FIXED= | SSTYPE(3)
 /METHOD=ML
  /PRINT=SOLUTION
  /RANDOM=INTERCEPT | SUBJECT(PraktijkOrganisatieAgbcode) COVTYPE(VC) 
 /SAVE=PRED SEPRED.


**ICC: varation practice level/ total variation + varation practice level = .817/6,720 +.817= .108 = .11

** corrected model with age, gender, duration of complaints, begin score, 

MIXED  Verschil_PSK_A1 with leeftijdc_praktijk_PSK_A1 duur_2cat Begin_PSK_A1c_praktijk geslacht
  /CRITERIA=CIN(95) MXITER(100) MXSTEP(10) SCORING(1) SINGULAR(0.000000000001) HCONVERGE(0, 
    ABSOLUTE) LCONVERGE(0, ABSOLUTE) PCONVERGE(0.000001, ABSOLUTE)
  /FIXED= leeftijdc_praktijk_PSK_A1 duur_2cat Begin_PSK_A1c_praktijk geslacht| SSTYPE(3)
 /METHOD=ML
  /PRINT=SOLUTION
  /RANDOM=INTERCEPT | SUBJECT(PraktijkOrganisatieAgbcode) COVTYPE(VC) 
 /SAVE=PRED SEPRED.

**ICC: varation practice level/ total variation + varation practice level = .889/4,497 +.889 = .165 = .17

DATASET DECLARE AggrMDS_PSK_A1_praktijklevelinclcat.

AGGREGATE
     /OUTFILE='AggrMDS_PSK_A1_praktijklevelinclcat'
  /BREAK=PraktijkOrganisatieAgbcode
  /PRED_1_mean=MEAN(PRED_1) 
  /SEPRED_1_mean=MEAN(SEPRED_1) 
  /PRED_2_mean=MEAN(PRED_2) 
  /SEPRED_2_mean=MEAN(SEPRED_2) 
  /Verschil_PSK_A1_nu=NU(Verschil_PSK_A1)
  /N_BREAK=N.

DATASET ACTIVATE AggrMDS_PSK_A1_praktijklevelinclcat.

*Vergelijkingsinterval

COMPUTE LO80=PRED_1_mean - 1.39*SEPRED_1_mean.
COMPUTE UP80=PRED_1_mean + 1.39*SEPRED_1_mean.
COMPUTE LO80C=PRED_2_mean - 1.39*SEPRED_2_mean.
COMPUTE UP80C=PRED_2_mean + 1.39*SEPRED_2_mean.
FORMATS  PRED_1_mean to UP80C  (F8.5).
EXECUTE.

*betrouwbaarheidsinterval

COMPUTE LO95=PRED_1_mean - 1.96*SEPRED_1_mean.
COMPUTE UP95=PRED_1_mean + 1.96*SEPRED_1_mean.
COMPUTE LO95C=PRED_2_mean - 1.96*SEPRED_2_mean.
COMPUTE UP95C=PRED_2_mean + 1.96*SEPRED_2_mean.
FORMATS  PRED_1_mean to UP95C  (F8.5).
EXECUTE.

*Visualiseren in een grafiek

* In Excel

**@Guus, dit doe ik omdat deze variabele worden gebruikt voor het aggregeren. Dus bij PSK maak je deze weer opnieuw aan. (Koen)

DATASET ACTIVATE DataSet1.

DELETE VARIABLES PRED_1 SEPRED_1 PRED_2 SEPRED_2 leeftijd_mean_praktijk_PSK_A1
leeftijdc_praktijk_PSK_A1
Begin_PSK_A1_mean_praktijk
Begin_PSK_A1c_praktijk.


*-----------------------------------------------------------------------------------------------------------------------------------
****** change score QBPDS practice level ********
*-----------------------------------------------------------------------------------------------------------------------------------

USE ALL.
COMPUTE filter_$=(Verschil_QBPDS_n_praktijk >= 30 & Verschil_QBPDS >= -100 & Afgesloten_8wk=1).
VARIABLE LABELS filter_$ 'Verschil_QBPDS_n_praktijk >= 30 & Verschil_QBPDS >= -10 & Afgesloten_8wk=1  (FILTER)'.
VALUE LABELS filter_$ 0 'Not Selected' 1 'Selected'.
FORMATS filter_$ (f1.0).
FILTER BY filter_$.
EXECUTE.

*___________________________________________________________________
* check for patients

FREQUENCIES VARIABLES=BehandelaarID PraktijkOrganisatieAgbcode
  /FORMAT=LIMIT(10)
  /ORDER=ANALYSIS.

* N= 21.758 :) 

**** Aggregate and center to mean

AGGREGATE
  /OUTFILE=* MODE=ADDVARIABLES
  /BREAK=PraktijkOrganisatieAgbcode
  /leeftijd_mean_praktijk_QBPDS=MEAN(leeftijd) .
   

COMPUTE leeftijdc_praktijk_QBPDS=leeftijd-leeftijd_mean_praktijk_QBPDS.
EXECUTE.

AGGREGATE
  /OUTFILE=* MODE=ADDVARIABLES
  /BREAK=PraktijkOrganisatieAgbcode
  /Begin_QBPDS_mean_praktijk=MEAN(Begin_QBPDS) .
   

COMPUTE Begin_QBPDSc_praktijk=Begin_QBPDS-Begin_QBPDS_mean_praktijk.
EXECUTE.


**********************************Multilevel analysis QBPDS change scores practice level  ***********************************************

* 0 model

MIXED  Verschil_QBPDS
  /CRITERIA=CIN(95) MXITER(100) MXSTEP(10) SCORING(1) SINGULAR(0.000000000001) HCONVERGE(0, 
    ABSOLUTE) LCONVERGE(0, ABSOLUTE) PCONVERGE(0.000001, ABSOLUTE)
  /FIXED= | SSTYPE(3)
 /METHOD=ML
  /PRINT=SOLUTION
  /RANDOM=INTERCEPT | SUBJECT(PraktijkOrganisatieAgbcode) COVTYPE(VC) 
 /SAVE=PRED SEPRED.


**ICC: varation practice level/ total variation + varation practice level = 48,369/341,249 +48,369= .1241 = .12

** corrected model with age, gender, duration of complaints, begin score, 

MIXED  Verschil_QBPDS with leeftijdc_praktijk_QBPDS duur_2cat Begin_QBPDSc_praktijk geslacht
  /CRITERIA=CIN(95) MXITER(100) MXSTEP(10) SCORING(1) SINGULAR(0.000000000001) HCONVERGE(0, 
    ABSOLUTE) LCONVERGE(0, ABSOLUTE) PCONVERGE(0.000001, ABSOLUTE)
  /FIXED= leeftijdc_praktijk_QBPDS duur_2cat Begin_QBPDSc_praktijk geslacht| SSTYPE(3)
 /METHOD=ML
  /PRINT=SOLUTION
  /RANDOM=INTERCEPT | SUBJECT(PraktijkOrganisatieAgbcode) COVTYPE(VC) 
 /SAVE=PRED SEPRED.

**ICC: varation practice level/ total variation + varation practice level = 49,88/186,693 + 49,889 = .21083 = .21

DATASET DECLARE AggrMDS_QBPDS_praktijklevelinclcat.

AGGREGATE
     /OUTFILE='AggrMDS_QBPDS_praktijklevelinclcat'
  /BREAK=PraktijkOrganisatieAgbcode
  /PRED_1_mean=MEAN(PRED_1) 
  /SEPRED_1_mean=MEAN(SEPRED_1) 
  /PRED_2_mean=MEAN(PRED_2) 
  /SEPRED_2_mean=MEAN(SEPRED_2) 
  /Verschil_QBPDS_nu=NU(Verschil_QBPDS)
  /N_BREAK=N.

DATASET ACTIVATE AggrMDS_QBPDS_praktijklevelinclcat.

*Vergelijkingsinterval

COMPUTE LO80=PRED_1_mean - 1.39*SEPRED_1_mean.
COMPUTE UP80=PRED_1_mean + 1.39*SEPRED_1_mean.
COMPUTE LO80C=PRED_2_mean - 1.39*SEPRED_2_mean.
COMPUTE UP80C=PRED_2_mean + 1.39*SEPRED_2_mean.
FORMATS  PRED_1_mean to UP80C  (F8.5).
EXECUTE.

*betrouwbaarheidsinterval

COMPUTE LO95=PRED_1_mean - 1.96*SEPRED_1_mean.
COMPUTE UP95=PRED_1_mean + 1.96*SEPRED_1_mean.
COMPUTE LO95C=PRED_2_mean - 1.96*SEPRED_2_mean.
COMPUTE UP95C=PRED_2_mean + 1.96*SEPRED_2_mean.
FORMATS  PRED_1_mean to UP95C  (F8.5).
EXECUTE.

*Visualiseren in een grafiek

* In Excel


**@Guus, dit doe ik omdat deze variabele worden gebruikt voor het aggregeren. Dus bij PSK maak je deze weer opnieuw aan. (Koen)

DATASET ACTIVATE DataSet1.

DELETE VARIABLES PRED_1 SEPRED_1 PRED_2 SEPRED_2 leeftijd_mean_praktijk_QBPDS
leeftijdc_praktijk_QBPDS
Begin_QBPDS_mean_praktijk
Begin_QBPDSc_praktijk.


*----------------------------------------------------------------------------------------------------------------------------------------------
*Developing quality indicators  (Koen) - MCID
*-----------------------------------------------------------------------------------------------------------------------------------------------

USE ALL.

****** MCID score NPRS practice level ********

**Dichotomiseren NPRS 1=MCID achieved 0= MCID: not achieved 

RECODE Verschil_NPRS (lowest thru -2=1) (else= 0) (sysmis=sysmis) into MCID_NPRS.
EXECUTE.

USE ALL.
COMPUTE filter_$=(Verschil_NPRS_n_praktijk >= 30 & Verschil_NPRS >= -10 & Afgesloten_8wk=1).
VARIABLE LABELS filter_$ 'Verschil_NPRS_n_praktijk >= 30 & Verschil_NPRS >= -10 & Afgesloten_8wk=1  (FILTER)'.
VALUE LABELS filter_$ 0 'Not Selected' 1 'Selected'.
FORMATS filter_$ (f1.0).
FILTER BY filter_$.
EXECUTE.

*___________________________________________________________________
* check for patients

FREQUENCIES VARIABLES=BehandelaarID PraktijkOrganisatieAgbcode
  /FORMAT=LIMIT(10)
  /ORDER=ANALYSIS.

* N= 54.904

**Onderstaande is idem QI verschilscore, dus kan je overslaan als dit al gedaan is.

AGGREGATE
  /OUTFILE=* MODE=ADDVARIABLES
  /BREAK=PraktijkOrganisatieAgbcode
  /leeftijd_mean_praktijk=MEAN(leeftijd) .
   

COMPUTE leeftijdc_praktijk_NPRS=leeftijd-leeftijd_mean_praktijk.
EXECUTE.

AGGREGATE
  /OUTFILE=* MODE=ADDVARIABLES
  /BREAK=PraktijkOrganisatieAgbcode
  /Begin_NPRS_mean_praktijk=MEAN(Begin_NPRS) .
   

COMPUTE Begin_NPRSc_praktijk=Begin_NPRS-Begin_NPRS_mean_praktijk.
EXECUTE.


*Generalized Linear Mixed Models. 

GENLINMIXED
  /DATA_STRUCTURE SUBJECTS= PraktijkOrganisatieAgbcode
  /FIELDS TARGET= MCID_NPRS TRIALS=NONE OFFSET=NONE
  /TARGET_OPTIONS DISTRIBUTION=BINOMIAL LINK=LOGIT
  /FIXED USE_INTERCEPT=TRUE
  /RANDOM USE_INTERCEPT=TRUE SUBJECTS= PraktijkOrganisatieAgbcode  COVARIANCE_TYPE=VARIANCE_COMPONENTS 
    SOLUTION=FALSE 
  /BUILD_OPTIONS TARGET_CATEGORY_ORDER=ASCENDING INPUTS_CATEGORY_ORDER=ASCENDING MAX_ITERATIONS=100 
    CONFIDENCE_LEVEL=95 DF_METHOD=RESIDUAL COVB=MODEL PCONVERGE=0.000001(ABSOLUTE) SCORING=0 
    SINGULAR=0.000000000001
  /EMMEANS_OPTIONS SCALE=ORIGINAL PADJUST=LSD.

*Voor een dichotome uitkomstmaat is de formule voor de ICC  = var cluster / var cluster + residuele variantie=  var cluster / var cluster + 3.29 = 0,412/ (0,412 +3.29)= .11

** corrected model

*Generalized Linear Mixed Models. 
GENLINMIXED
  /DATA_STRUCTURE SUBJECTS=PraktijkOrganisatieAgbcode
  /FIELDS TARGET=MCID_NPRS TRIALS=NONE OFFSET=NONE
  /TARGET_OPTIONS DISTRIBUTION=BINOMIAL LINK=LOGIT
  /FIXED  EFFECTS=leeftijdc_praktijk_NPRS Begin_NPRSc_praktijk Geslacht duur_2cat USE_INTERCEPT=TRUE
  /RANDOM USE_INTERCEPT=TRUE SUBJECTS=PraktijkOrganisatieAgbcode COVARIANCE_TYPE=VARIANCE_COMPONENTS 
    SOLUTION=FALSE 
  /BUILD_OPTIONS TARGET_CATEGORY_ORDER=DESCENDING INPUTS_CATEGORY_ORDER=ASCENDING 
    MAX_ITERATIONS=100 CONFIDENCE_LEVEL=95 DF_METHOD=RESIDUAL COVB=MODEL PCONVERGE=0.000001(ABSOLUTE) 
    SCORING=0 SINGULAR=0.000000000001
  /EMMEANS_OPTIONS SCALE=ORIGINAL PADJUST=LSD
  /SAVE PREDICTED_PROBABILITY(PredictedProbability) MAX_CATEGORIES(25).

*ICC  = var cluster / var cluster + residuele variantie=  var cluster / var cluster + 3.29  = 0,542 / (0,542 +3.29)= .1414 = .14


DATASET DECLARE AggrMDS_NPRS_MCIDgehaald.
AGGREGATE
  /OUTFILE='AggrMDS_NPRS_MCIDgehaald'
  /BREAK=PraktijkOrganisatieAgbcode
  /PredictedProbability_01_mean=MEAN(PredictedProbability_01) 
  /PredictedProbability_01_sd=SD(PredictedProbability_01)
  /Verschil_NPRS_n=NU(Verschil_NPRS)
  /N_BREAK=N.

**van S.D. naar S.E. 

DATASET ACTIVATE AggrMDS_NPRS_MCIDgehaald.
COMPUTE SEPRED_01=PredictedProbability_01_sd / SQRT(Verschil_NPRS_n).
EXECUTE.

**BI per cluster

COMPUTE LO80C=PredictedProbability_01_mean - 1.39*SEPRED_01.
COMPUTE UP80C=PredictedProbability_01_mean + 1.39*SEPRED_01.
FORMATS  PredictedProbability_01_mean to UP80C (F8.5).
EXECUTE.

*betrouwbaarheidsinterval

COMPUTE LO95C=PredictedProbability_01_mean - 1.96*SEPRED_01.
COMPUTE UP95C=PredictedProbability_01_mean + 1.96*SEPRED_01.
FORMATS  PredictedProbability_01_mean to UP95C  (F8.5).
EXECUTE.

DATASET ACTIVATE DataSet1.

DELETE VARIABLES PredictedProbability_01 MCID_NPRS
leeftijd_mean_praktijk
leeftijdc_praktijk_NPRS
Begin_NPRS_mean_praktijk
Begin_NPRSc_praktijk.


****** MCID score PSFS practice level ********

**Dichotomiseren PSFS 1=MCID achieved 0= MCID: not achieved 

USE ALL.
RECODE Verschil_PSK_A1 (lowest thru -2=1) (else= 0) (sysmis=sysmis) into MCID_PSK_A1.
EXECUTE.

USE ALL.
COMPUTE filter_$=(Verschil_PSK_A1_n_praktijk >= 30 & Verschil_PSK_A1 >= -10 & Afgesloten_8wk=1).
VARIABLE LABELS filter_$ 'Verschil_PSK_A1_n_praktijk >= 30 & Verschil_PSK_A1 >= -10 & Afgesloten_8wk=1  (FILTER)'.
VALUE LABELS filter_$ 0 'Not Selected' 1 'Selected'.
FORMATS filter_$ (f1.0).
FILTER BY filter_$.
EXECUTE.

*___________________________________________________________________
* check for patients

FREQUENCIES VARIABLES=BehandelaarID PraktijkOrganisatieAgbcode
  /FORMAT=LIMIT(10)
  /ORDER=ANALYSIS.

* N= 73.554 :) 


**** Aggregate and center to mean

**Onderstaande is idem QI verschilscore, dus kan je overslaan als dit al gedaan is.

AGGREGATE
  /OUTFILE=* MODE=ADDVARIABLES
  /BREAK=PraktijkOrganisatieAgbcode
  /leeftijd_mean_praktijk_PSK_A1=MEAN(leeftijd) .
   

COMPUTE leeftijdc_praktijk_PSK_A1=leeftijd-leeftijd_mean_praktijk_PSK_A1.
EXECUTE.

AGGREGATE
  /OUTFILE=* MODE=ADDVARIABLES
  /BREAK=PraktijkOrganisatieAgbcode
  /Begin_PSK_A1_mean_praktijk=MEAN(Begin_PSK_A1) .
   

COMPUTE Begin_PSK_A1c_praktijk=Begin_PSK_A1-Begin_PSK_A1_mean_praktijk.
EXECUTE.

*Generalized Linear Mixed Models. 

GENLINMIXED
  /DATA_STRUCTURE SUBJECTS= PraktijkOrganisatieAgbcode
  /FIELDS TARGET= MCID_PSK_A1 TRIALS=NONE OFFSET=NONE
  /TARGET_OPTIONS DISTRIBUTION=BINOMIAL LINK=LOGIT
  /FIXED USE_INTERCEPT=TRUE
  /RANDOM USE_INTERCEPT=TRUE SUBJECTS= PraktijkOrganisatieAgbcode  COVARIANCE_TYPE=VARIANCE_COMPONENTS 
    SOLUTION=FALSE 
  /BUILD_OPTIONS TARGET_CATEGORY_ORDER=ASCENDING INPUTS_CATEGORY_ORDER=ASCENDING MAX_ITERATIONS=100 
    CONFIDENCE_LEVEL=95 DF_METHOD=RESIDUAL COVB=MODEL PCONVERGE=0.000001(ABSOLUTE) SCORING=0 
    SINGULAR=0.000000000001
  /EMMEANS_OPTIONS SCALE=ORIGINAL PADJUST=LSD.


*Voor een dichotome uitkomstmaat is de formule voor de ICC  = var cluster / var cluster + residuele variantie=  .435  / (.435 + 3.29) = .12

** corrected model

*Generalized Linear Mixed Models. 
GENLINMIXED
  /DATA_STRUCTURE SUBJECTS=PraktijkOrganisatieAgbcode
  /FIELDS TARGET=MCID_PSK_A1 TRIALS=NONE OFFSET=NONE
  /TARGET_OPTIONS DISTRIBUTION=BINOMIAL LINK=LOGIT
  /FIXED  EFFECTS=leeftijdc_praktijk_PSK_A1 Begin_PSK_A1c_praktijk Geslacht duur_2cat USE_INTERCEPT=TRUE
  /RANDOM USE_INTERCEPT=TRUE SUBJECTS=PraktijkOrganisatieAgbcode COVARIANCE_TYPE=VARIANCE_COMPONENTS 
    SOLUTION=FALSE 
  /BUILD_OPTIONS TARGET_CATEGORY_ORDER=DESCENDING INPUTS_CATEGORY_ORDER=ASCENDING 
    MAX_ITERATIONS=100 CONFIDENCE_LEVEL=95 DF_METHOD=RESIDUAL COVB=MODEL PCONVERGE=0.000001(ABSOLUTE) 
    SCORING=0 SINGULAR=0.000000000001
  /EMMEANS_OPTIONS SCALE=ORIGINAL PADJUST=LSD
  /SAVE PREDICTED_PROBABILITY(PredictedProbability) MAX_CATEGORIES(25).

*ICC  = var cluster / var cluster + residuele variantie=  var cluster / var cluster + 3.29  = 0,519 / (0,519 +3.29)= .1362 = .14


DATASET DECLARE AggrMDS_PSK_A1_MCIDgehaald.
AGGREGATE
  /OUTFILE='AggrMDS_PSK_A1_MCIDgehaald'
  /BREAK=PraktijkOrganisatieAgbcode
  /PredictedProbability_01_mean=MEAN(PredictedProbability_01) 
  /PredictedProbability_01_sd=SD(PredictedProbability_01)
  /Verschil_PSK_A1_n=NU(Verschil_PSK_A1)
  /N_BREAK=N.

**van S.D. naar S.E. want de S.E. heb je nodig om een CI te berekenen 

DATASET ACTIVATE AggrMDS_PSK_A1_MCIDgehaald.
COMPUTE SEPRED_01=PredictedProbability_01_sd / SQRT(Verschil_PSK_A1_n).
EXECUTE.

**CI per cluster berekenen op basis van S.E. 

COMPUTE LO80C=PredictedProbability_01_mean - 1.39*SEPRED_01.
COMPUTE UP80C=PredictedProbability_01_mean + 1.39*SEPRED_01.
FORMATS  PredictedProbability_01_mean to UP80C (F8.5).
EXECUTE.

*betrouwbaarheidsinterval

COMPUTE LO95C=PredictedProbability_01_mean - 1.96*SEPRED_01.
COMPUTE UP95C=PredictedProbability_01_mean + 1.96*SEPRED_01.
FORMATS  PredictedProbability_01_mean to UP95C  (F8.5).
EXECUTE.


DATASET ACTIVATE DataSet1.

DELETE VARIABLES PredictedProbability_01 MCID_PSK_A1
leeftijd_mean_praktijk_PSK_A1
leeftijdc_praktijk_PSK_A1
Begin_PSK_A1_mean_praktijk
Begin_PSK_A1c_praktijk.


****** MCID score QBPDS practice level ********

** Based on the following study an MCID of 20 points was selected: https://www.ncbi.nlm.nih.gov/pubmed/18165753

**Dichotomiseren QBPDS 1=MCID achieved 0= MCID: not achieved 

USE ALL.
RECODE Verschil_QBPDS (lowest thru -20=1) (else= 0) (sysmis=sysmis) into MCID_QBPDS.
EXECUTE.

USE ALL.
COMPUTE filter_$=(Verschil_QBPDS_n_praktijk >= 30 & Verschil_QBPDS >= -100 & Afgesloten_8wk=1).
VARIABLE LABELS filter_$ 'Verschil_QBPDS_n_praktijk >= 30 & Verschil_QBPDS >= -10 & Afgesloten_8wk=1  (FILTER)'.
VALUE LABELS filter_$ 0 'Not Selected' 1 'Selected'.
FORMATS filter_$ (f1.0).
FILTER BY filter_$.
EXECUTE.

*___________________________________________________________________
* check for patients

FREQUENCIES VARIABLES=BehandelaarID PraktijkOrganisatieAgbcode
  /FORMAT=LIMIT(10)
  /ORDER=ANALYSIS.

* N= 21.758 :) 


**** Aggregate and center to mean

**Onderstaande is idem QI verschilscore, dus kan je overslaan als dit al gedaan is.

AGGREGATE
  /OUTFILE=* MODE=ADDVARIABLES
  /BREAK=PraktijkOrganisatieAgbcode
  /leeftijd_mean_praktijk_QBPDS=MEAN(leeftijd) .
   

COMPUTE leeftijdc_praktijk_QBPDS=leeftijd-leeftijd_mean_praktijk_QBPDS.
EXECUTE.

AGGREGATE
  /OUTFILE=* MODE=ADDVARIABLES
  /BREAK=PraktijkOrganisatieAgbcode
  /Begin_QBPDS_mean_praktijk=MEAN(Begin_QBPDS) .
   

COMPUTE Begin_QBPDSc_praktijk=Begin_QBPDS-Begin_QBPDS_mean_praktijk.
EXECUTE.


*Generalized Linear Mixed Models. 

GENLINMIXED
  /DATA_STRUCTURE SUBJECTS= PraktijkOrganisatieAgbcode
  /FIELDS TARGET= MCID_QBPDS TRIALS=NONE OFFSET=NONE
  /TARGET_OPTIONS DISTRIBUTION=BINOMIAL LINK=LOGIT
  /FIXED USE_INTERCEPT=TRUE
  /RANDOM USE_INTERCEPT=TRUE SUBJECTS= PraktijkOrganisatieAgbcode  COVARIANCE_TYPE=VARIANCE_COMPONENTS 
    SOLUTION=FALSE 
  /BUILD_OPTIONS TARGET_CATEGORY_ORDER=ASCENDING INPUTS_CATEGORY_ORDER=ASCENDING MAX_ITERATIONS=100 
    CONFIDENCE_LEVEL=95 DF_METHOD=RESIDUAL COVB=MODEL PCONVERGE=0.000001(ABSOLUTE) SCORING=0 
    SINGULAR=0.000000000001
  /EMMEANS_OPTIONS SCALE=ORIGINAL PADJUST=LSD.


*Voor een dichotome uitkomstmaat is de formule voor de ICC  = var cluster / var cluster + residuele variantie=  var cluster / var cluster + 3.29 = 0,451 / (0,451 + 3.29) = 0,12

** corrected model

*Generalized Linear Mixed Models. 
GENLINMIXED
  /DATA_STRUCTURE SUBJECTS=PraktijkOrganisatieAgbcode
  /FIELDS TARGET=MCID_QBPDS TRIALS=NONE OFFSET=NONE
  /TARGET_OPTIONS DISTRIBUTION=BINOMIAL LINK=LOGIT
  /FIXED  EFFECTS=leeftijdc_praktijk_QBPDS Begin_QBPDSc_praktijk Geslacht duur_2cat USE_INTERCEPT=TRUE
  /RANDOM USE_INTERCEPT=TRUE SUBJECTS=PraktijkOrganisatieAgbcode COVARIANCE_TYPE=VARIANCE_COMPONENTS 
    SOLUTION=FALSE 
  /BUILD_OPTIONS TARGET_CATEGORY_ORDER=DESCENDING INPUTS_CATEGORY_ORDER=ASCENDING 
    MAX_ITERATIONS=100 CONFIDENCE_LEVEL=95 DF_METHOD=RESIDUAL COVB=MODEL PCONVERGE=0.000001(ABSOLUTE) 
    SCORING=0 SINGULAR=0.000000000001
  /EMMEANS_OPTIONS SCALE=ORIGINAL PADJUST=LSD
  /SAVE PREDICTED_PROBABILITY(PredictedProbability) MAX_CATEGORIES(25).

*ICC  = var cluster / var cluster + residuele variantie=  var cluster / var cluster + 3.29  = 0,774 / (0,774 +3.29)= .1904 = .19

DATASET DECLARE AggrMDS_QBPDS_MCIDgehaald.
AGGREGATE
  /OUTFILE='AggrMDS_QBPDS_MCIDgehaald'
  /BREAK=PraktijkOrganisatieAgbcode
  /PredictedProbability_01_mean=MEAN(PredictedProbability_01) 
  /PredictedProbability_01_sd=SD(PredictedProbability_01)
  /Verschil_QBPDS_n=NU(Verschil_QBPDS)
  /N_BREAK=N.

**van S.D. naar S.E. 

DATASET ACTIVATE AggrMDS_QBPDS_MCIDgehaald.
COMPUTE SEPRED_01=PredictedProbability_01_sd / SQRT(Verschil_QBPDS_n).
EXECUTE.

**BI per cluster

COMPUTE LO80C=PredictedProbability_01_mean - 1.39*SEPRED_01.
COMPUTE UP80C=PredictedProbability_01_mean + 1.39*SEPRED_01.
FORMATS  PredictedProbability_01_mean to UP80C (F8.5).
EXECUTE.

*betrouwbaarheidsinterval

COMPUTE LO95C=PredictedProbability_01_mean - 1.96*SEPRED_01.
COMPUTE UP95C=PredictedProbability_01_mean + 1.96*SEPRED_01.
FORMATS  PredictedProbability_01_mean to UP95C  (F8.5).
EXECUTE.


DATASET ACTIVATE DataSet1.

DELETE VARIABLES PredictedProbability_01 MCID_QBPDS
leeftijd_mean_praktijk_QBPDS
leeftijdc_praktijk_QBPDS
Begin_QBPDS_mean_praktijk
Begin_QBPDSc_praktijk.


******end score NPRS practice level ********

**Dichotomiseren NPRS 1=MCID achieved 0= MCID: not achieved 

USE ALL.
COMPUTE filter_$=(Verschil_NPRS_n_praktijk >= 30 & Verschil_NPRS >= -10 & Afgesloten_8wk=1).
VARIABLE LABELS filter_$ 'Verschil_NPRS_n_praktijk >= 30 & Verschil_NPRS >= -10 & Afgesloten_8wk=1  (FILTER)'.
VALUE LABELS filter_$ 0 'Not Selected' 1 'Selected'.
FORMATS filter_$ (f1.0).
FILTER BY filter_$.
EXECUTE.

*___________________________________________________________________
* check for patients

FREQUENCIES VARIABLES=BehandelaarID PraktijkOrganisatieAgbcode
  /FORMAT=LIMIT(10)
  /ORDER=ANALYSIS.

* N= 54.904


**** Aggregate and center to mean

AGGREGATE
  /OUTFILE=* MODE=ADDVARIABLES
  /BREAK=PraktijkOrganisatieAgbcode
  /leeftijd_mean_praktijk=MEAN(leeftijd) .
   

COMPUTE leeftijdc_praktijk_NPRS=leeftijd-leeftijd_mean_praktijk.
EXECUTE.

AGGREGATE
  /OUTFILE=* MODE=ADDVARIABLES
  /BREAK=PraktijkOrganisatieAgbcode
  /Begin_NPRS_mean_praktijk=MEAN(Begin_NPRS) .
   

COMPUTE Begin_NPRSc_praktijk=Begin_NPRS-Begin_NPRS_mean_praktijk.
EXECUTE.


**********************************Multilevel analysis NPRS change scores practice level  ***********************************************

* 0 model

MIXED  Eind_NPRS
  /CRITERIA=CIN(95) MXITER(100) MXSTEP(10) SCORING(1) SINGULAR(0.000000000001) HCONVERGE(0, 
    ABSOLUTE) LCONVERGE(0, ABSOLUTE) PCONVERGE(0.000001, ABSOLUTE)
  /FIXED= | SSTYPE(3)
 /METHOD=ML
  /PRINT=SOLUTION
  /RANDOM=INTERCEPT | SUBJECT(PraktijkOrganisatieAgbcode) COVTYPE(VC) 
 /SAVE=PRED SEPRED.

**ICC: varation practice level/ total variation + varation practice level = .506371/4,015849 +.506371 = .01197 = .12

** corrected model with age, gender, duration of complaints, begin score, 

MIXED  Eind_NPRS with leeftijdc_praktijk_NPRS duur_2cat Begin_NPRSc_praktijk geslacht
  /CRITERIA=CIN(95) MXITER(100) MXSTEP(10) SCORING(1) SINGULAR(0.000000000001) HCONVERGE(0, 
    ABSOLUTE) LCONVERGE(0, ABSOLUTE) PCONVERGE(0.000001, ABSOLUTE)
  /FIXED= leeftijdc_praktijk_NPRS duur_2cat Begin_NPRSc_praktijk geslacht| SSTYPE(3)
 /METHOD=ML
  /PRINT=SOLUTION
  /RANDOM=INTERCEPT | SUBJECT(PraktijkOrganisatieAgbcode) COVTYPE(VC) 
 /SAVE=PRED SEPRED.

**ICC: varation practice level/ total variation + varation practice level = 0.540422/3.680535 +.540422 = .12803 = .13

DELETE VARIABLES PRED_1 SEPRED_1 PRED_2 SEPRED_2 leeftijd_mean_praktijk
leeftijdc_praktijk_NPRS
Begin_NPRS_mean_praktijk
Begin_NPRSc_praktijk.


 * DATASET DECLARE AggrMDS_NPRS_endscore.
 * AGGREGATE
  /OUTFILE='AggrMDS_NPRS_Endscore'
  /BREAK=PraktijkOrganisatieAgbcode
  /PredictedProbability_01_mean=MEAN(PredictedProbability_01) 
  /PredictedProbability_01_sd=SD(PredictedProbability_01)
  /Verschil_NPRS_n=NU(Verschil_NPRS)
  /N_BREAK=N.

**van S.D. naar S.E. want de S.E. heb je nodig om een CI te berekenen 

 * DATASET ACTIVATE AggrMDS_NPRS_endscore.
 * COMPUTE SEPRED_01=PredictedProbability_01_sd / SQRT(Verschil_NPRS_n).
 * EXECUTE.

**CI per cluster berekenen op basis van S.E. 

 * COMPUTE LO80C=PredictedProbability_01_mean - 1.39*SEPRED_01.
 * COMPUTE UP80C=PredictedProbability_01_mean + 1.39*SEPRED_01.
 * FORMATS  PredictedProbability_01_mean to UP80C (F8.5).
 * EXECUTE.

*betrouwbaarheidsinterval

 * COMPUTE LO95C=PredictedProbability_01_mean - 1.96*SEPRED_01.
 * COMPUTE UP95C=PredictedProbability_01_mean + 1.96*SEPRED_01.
 * FORMATS  PredictedProbability_01_mean to UP95C  (F8.5).
 * EXECUTE.


 * DATASET ACTIVATE DataSet1.

 * DELETE VARIABLES PredictedProbability_01 MCID_PSK_A1
leeftijd_mean_praktijk_PSK_A1
leeftijdc_praktijk_PSK_A1
Begin_PSK_A1_mean_praktijk
Begin_PSK_A1c_praktijk.


*-----------------------------------------------------------------------------------------------------------------------------------
****** end score PSK_A1 practice level ********

**Dichotomiseren PSK 1=MCID achieved 0= MCID: not achieved 

USE ALL.
COMPUTE filter_$=(Verschil_PSK_A1_n_praktijk >= 30 & Verschil_PSK_A1 >= -10 & Afgesloten_8wk=1).
VARIABLE LABELS filter_$ 'Verschil_PSK_A1_n_praktijk >= 30 & Verschil_PSK_A1 >= -10 & Afgesloten_8wk=1  (FILTER)'.
VALUE LABELS filter_$ 0 'Not Selected' 1 'Selected'.
FORMATS filter_$ (f1.0).
FILTER BY filter_$.
EXECUTE.

*___________________________________________________________________
* check for patients

FREQUENCIES VARIABLES=BehandelaarID PraktijkOrganisatieAgbcode
  /FORMAT=LIMIT(10)
  /ORDER=ANALYSIS.

* N= 73.554 :) 

**** Aggregate and center to mean

AGGREGATE
  /OUTFILE=* MODE=ADDVARIABLES
  /BREAK=PraktijkOrganisatieAgbcode
  /leeftijd_mean_praktijk_PSK_A1=MEAN(leeftijd) .
   

COMPUTE leeftijdc_praktijk_PSK_A1=leeftijd-leeftijd_mean_praktijk_PSK_A1.
EXECUTE.

AGGREGATE
  /OUTFILE=* MODE=ADDVARIABLES
  /BREAK=PraktijkOrganisatieAgbcode
  /Begin_PSK_A1_mean_praktijk=MEAN(Begin_PSK_A1) .
   

COMPUTE Begin_PSK_A1c_praktijk=Begin_PSK_A1-Begin_PSK_A1_mean_praktijk.
EXECUTE.

**********************************Multilevel analysis PSK_A1 change scores practice level  ***********************************************

* 0 model

MIXED  Eind_PSK_A1
  /CRITERIA=CIN(95) MXITER(100) MXSTEP(10) SCORING(1) SINGULAR(0.000000000001) HCONVERGE(0, 
    ABSOLUTE) LCONVERGE(0, ABSOLUTE) PCONVERGE(0.000001, ABSOLUTE)
  /FIXED= | SSTYPE(3)
 /METHOD=ML
  /PRINT=SOLUTION
  /RANDOM=INTERCEPT | SUBJECT(PraktijkOrganisatieAgbcode) COVTYPE(VC) 
 /SAVE=PRED SEPRED.


**ICC: varation practice level/ total variation + varation practice level = .671668/4.93398 +.671668= .11981 = .12

** corrected model with age, gender, duration of complaints, begin score, 

MIXED  Eind_PSK_A1 with leeftijdc_praktijk_PSK_A1 duur_2cat Begin_PSK_A1c_praktijk geslacht
  /CRITERIA=CIN(95) MXITER(100) MXSTEP(10) SCORING(1) SINGULAR(0.000000000001) HCONVERGE(0, 
    ABSOLUTE) LCONVERGE(0, ABSOLUTE) PCONVERGE(0.000001, ABSOLUTE)
  /FIXED= leeftijdc_praktijk_PSK_A1 duur_2cat Begin_PSK_A1c_praktijk geslacht| SSTYPE(3)
 /METHOD=ML
  /PRINT=SOLUTION
  /RANDOM=INTERCEPT | SUBJECT(PraktijkOrganisatieAgbcode) COVTYPE(VC) 
 /SAVE=PRED SEPRED.

**ICC: varation practice level/ total variation + varation practice level = .704304/4,497055 +.704304 = .135407 = .14


DELETE VARIABLES PRED_1 SEPRED_1 PRED_2 SEPRED_2 leeftijd_mean_praktijk_PSK_A1
leeftijdc_praktijk_PSK_A1
Begin_PSK_A1_mean_praktijk
Begin_PSK_A1c_praktijk.

**@Guus, dit doe ik omdat deze variabele worden gebruikt voor het aggregeren. Dus bij PSK maak je deze weer opnieuw aan. (Koen)


*-----------------------------------------------------------------------------------------------------------------------------------
****** end score QBPDS practice level ********

**Dichotomiseren QBPDS 1=MCID achieved 0= MCID: not achieved 
*-----------------------------------------------------------------------------------------------------------------------------------

USE ALL.
COMPUTE filter_$=(Verschil_QBPDS_n_praktijk >= 30 & Verschil_QBPDS >= -100 & Afgesloten_8wk=1).
VARIABLE LABELS filter_$ 'Verschil_QBPDS_n_praktijk >= 30 & Verschil_QBPDS >= -10 & Afgesloten_8wk=1  (FILTER)'.
VALUE LABELS filter_$ 0 'Not Selected' 1 'Selected'.
FORMATS filter_$ (f1.0).
FILTER BY filter_$.
EXECUTE.

*___________________________________________________________________
* check for patients

FREQUENCIES VARIABLES=BehandelaarID PraktijkOrganisatieAgbcode
  /FORMAT=LIMIT(10)
  /ORDER=ANALYSIS.

* N= 21.758 :) 

**** Aggregate and center to mean

AGGREGATE
  /OUTFILE=* MODE=ADDVARIABLES
  /BREAK=PraktijkOrganisatieAgbcode
  /leeftijd_mean_praktijk_QBPDS=MEAN(leeftijd) .
   

COMPUTE leeftijdc_praktijk_QBPDS=leeftijd-leeftijd_mean_praktijk_QBPDS.
EXECUTE.

AGGREGATE
  /OUTFILE=* MODE=ADDVARIABLES
  /BREAK=PraktijkOrganisatieAgbcode
  /Begin_QBPDS_mean_praktijk=MEAN(Begin_QBPDS) .
   

COMPUTE Begin_QBPDSc_praktijk=Begin_QBPDS-Begin_QBPDS_mean_praktijk.
EXECUTE.


**********************************Multilevel analysis QBPDS change scores practice level  ***********************************************

* 0 model

MIXED  Eind_QBPDS
  /CRITERIA=CIN(95) MXITER(100) MXSTEP(10) SCORING(1) SINGULAR(0.000000000001) HCONVERGE(0, 
    ABSOLUTE) LCONVERGE(0, ABSOLUTE) PCONVERGE(0.000001, ABSOLUTE)
  /FIXED= | SSTYPE(3)
 /METHOD=ML
  /PRINT=SOLUTION
  /RANDOM=INTERCEPT | SUBJECT(PraktijkOrganisatieAgbcode) COVTYPE(VC) 
 /SAVE=PRED SEPRED.


**ICC: varation practice level/ total variation + varation practice level = 25.115168/229.082751 +25.115168= .009880 = .10

** corrected model with age, gender, duration of complaints, begin score, 

MIXED  Eind_QBPDS with leeftijdc_praktijk_QBPDS duur_2cat Begin_QBPDSc_praktijk geslacht
  /CRITERIA=CIN(95) MXITER(100) MXSTEP(10) SCORING(1) SINGULAR(0.000000000001) HCONVERGE(0, 
    ABSOLUTE) LCONVERGE(0, ABSOLUTE) PCONVERGE(0.000001, ABSOLUTE)
  /FIXED= leeftijdc_praktijk_QBPDS duur_2cat Begin_QBPDSc_praktijk geslacht| SSTYPE(3)
 /METHOD=ML
  /PRINT=SOLUTION
  /RANDOM=INTERCEPT | SUBJECT(PraktijkOrganisatieAgbcode) COVTYPE(VC) 
 /SAVE=PRED SEPRED.

**ICC: varation practice level/ total variation + varation practice level = 22.483995/186.701836 +  22.48399 = .107488336 = .11
